# Supplementary material for: Accurate Estimation of Nucleic Acids by Amplification Efficiency Dependent PCR
Source: PLoS One. 2012 Aug 17;7(8):e42063. doi: 10.1371/journal.pone.0042063 (PMC3422235; doi:10.1371/journal.pone.0042063)
Supplement: Data S1 — B222A. RT-PCR reactions carried out under acetate as carbon source. (TXT) [file pone.0042063.s008.txt]

Well	Primer/Probe	Cycle 1	Cycle 2	Cycle 3	Cycle 4	Cycle 5	Cycle 6	Cycle 7	Cycle 8	Cycle 9	Cycle 10	Cycle 11	Cycle 12	Cycle 13	Cycle 14	Cycle 15	Cycle 16	Cycle 17	Cycle 18	Cycle 19	Cycle 20	Cycle 21	Cycle 22	Cycle 23	Cycle 24	Cycle 25	Cycle 26	Cycle 27	Cycle 28	Cycle 29	Cycle 30
1	PR1	-0.015953	-0.003024	0.002866	0.003946	0.006598	0.008511	0.010423	0.007710	-0.000368	-0.007984	-0.009865	-0.004529	0.002841	0.011229	0.021930	0.032075	0.043146	0.070128	0.116630	0.189774	0.326841	0.551606	0.931878	1.631305	2.753033	4.376711	6.489113	8.627787	10.185413	10.934525
2	PR1	-0.016265	-0.004588	0.004283	0.008649	0.009463	0.008198	0.007020	0.002723	-0.005558	-0.008902	-0.003930	0.005721	0.024380	0.058806	0.118614	0.222602	0.412092	0.744517	1.306506	2.262306	3.718900	5.492120	7.209724	8.600915	9.574559	10.177784	10.550491	10.818726	10.990890	11.052896
3	PR1	-0.000127	0.004514	0.003739	0.000301	-0.001385	-0.000758	-0.002935	-0.009037	-0.008551	0.001680	0.015135	0.036931	0.082982	0.165483	0.317521	0.608282	1.130926	1.996558	3.293921	4.964063	6.712504	8.158825	9.137875	9.775338	10.212112	10.501612	10.717299	10.903614	11.045909	11.117563
4	PR1	-0.008707	-0.002595	0.004055	0.009129	0.005796	-0.000165	-0.000987	-0.001226	-0.002866	-0.002871	0.008158	0.035884	0.080366	0.156726	0.295029	0.532875	0.930631	1.578732	2.580749	4.020869	5.881637	7.965952	9.921301	11.433640	12.428593	13.001263	13.332696	13.600376	13.809556	13.907211
5	PR1	-0.008041	0.000811	0.002322	0.000686	0.004294	0.005572	0.002771	-0.000612	-0.003530	-0.003068	-0.000275	0.006945	0.023719	0.055991	0.118442	0.230764	0.431757	0.764419	1.314974	2.246784	3.679516	5.570056	7.668120	9.632185	11.210684	12.303642	12.992041	13.464877	13.797655	13.957052
6	PR1	-0.003011	0.003574	0.004263	-0.000222	-0.002983	-0.002214	-0.000562	-0.000715	-0.000306	0.001145	0.000671	0.002443	0.010795	0.018866	0.020117	0.019362	0.023903	0.022426	0.011240	0.017626	0.048724	0.111676	0.225014	0.394156	0.661144	1.134375	1.966776	3.221371	4.714102	5.838796
7	PR1	-0.015188	-0.004405	0.005824	0.010862	0.008743	0.004760	0.003095	-0.000132	-0.004619	-0.005629	0.001022	0.017500	0.042595	0.082256	0.151751	0.269224	0.477361	0.832807	1.436256	2.433758	3.865276	5.538144	7.138492	8.514573	9.624863	10.379854	10.816440	11.105412	11.313247	11.413434
8	PR1	-0.017132	-0.002390	0.005944	0.006838	0.008379	0.009057	0.005530	0.000063	-0.004435	-0.006560	-0.005666	-0.002400	0.006042	0.021385	0.048804	0.101886	0.198853	0.358683	0.637014	1.173589	2.145242	3.676298	5.752954	8.118478	10.297785	11.922649	12.987896	13.689769	14.152051	14.382445
9	PR1	0.021291	0.016009	0.008270	-0.002494	-0.012528	-0.019849	-0.026545	-0.028337	-0.019698	0.011162	0.093035	0.265041	0.582157	1.155903	2.154025	3.732796	5.941457	8.570008	11.085268	12.976063	14.195658	14.973976	15.473967	15.812990	16.040703	16.172129	16.274448	16.369987	16.421503	16.431452
11	PR1	-0.016039	-0.007653	-0.001020	0.003645	0.008470	0.013296	0.016596	0.012790	0.000593	-0.011683	-0.018380	-0.017850	-0.009331	0.007860	0.039303	0.098647	0.199985	0.372102	0.629971	0.997681	1.567610	2.413748	3.456723	4.489944	5.391242	6.112082	6.614524	6.953690	7.176753	7.273301
12	PR1	-0.010119	-0.004303	-0.000386	0.003250	0.005035	0.007302	0.010173	0.007411	-0.000383	-0.007733	-0.008323	0.000907	0.022249	0.064800	0.153348	0.323912	0.633434	1.158336	1.977092	3.146807	4.569931	5.927822	6.943164	7.611251	8.040778	8.299956	8.480218	8.650258	8.778889	8.838469
13	PR1	-0.013076	-0.004752	0.001886	0.004852	0.006594	0.007648	0.008473	0.007462	0.000179	-0.008404	-0.008267	-0.001324	0.006537	0.016158	0.033962	0.063621	0.097411	0.142979	0.221206	0.337292	0.515638	0.857966	1.465236	2.361770	3.574262	5.035711	6.497619	7.710876	8.545611	8.963128
14	PR1	-0.014257	-0.003691	0.003045	0.008062	0.008613	0.008340	0.006966	-0.000660	-0.006843	-0.006086	0.001886	0.021266	0.051227	0.094107	0.169833	0.309945	0.569348	1.014764	1.764934	3.013292	4.848344	7.048002	9.165133	10.875672	12.103554	12.895227	13.368473	13.690682	13.930638	14.044415
15	PR1	-0.010846	-0.001109	0.005060	0.006869	0.006620	0.003257	-0.001166	-0.003283	-0.002846	-0.001972	0.001020	0.007501	0.017346	0.032800	0.055730	0.090436	0.154614	0.281785	0.507401	0.911341	1.641461	2.787794	4.318190	6.051458	7.626342	8.758219	9.468151	9.922623	10.210608	10.345022
16	PR1	-0.011105	-0.001940	0.006351	0.007585	0.005848	0.004668	0.000888	-0.004377	-0.007321	-0.004138	0.011209	0.041782	0.095103	0.192432	0.372858	0.695339	1.250212	2.166442	3.545972	5.320096	7.213713	8.899448	10.149830	10.981756	11.556777	11.948985	12.196817	12.372508	12.516632	12.597382
17	PR1	-0.010358	-0.002737	0.001385	0.006576	0.009862	0.005482	-0.000059	-0.000629	-0.002361	-0.004836	-0.002293	-0.001005	-0.002458	0.003244	0.019771	0.042477	0.081351	0.144617	0.251508	0.471064	0.892349	1.591695	2.683905	4.261944	6.125665	7.846940	9.118717	9.908799	10.356287	10.562571
37	PR1	0.115573	0.096197	0.066456	-0.024131	-0.096647	-0.125688	-0.163367	-0.175083	-0.056981	0.138732	0.220598	0.201971	0.173490	0.142909	0.115035	0.094961	0.079649	0.079141	0.101560	0.143219	0.233957	0.442045	0.848456	1.528607	2.604609	4.191480	6.145718	7.989142	9.238158	9.781485
38	PR1	0.205600	0.069880	-0.018543	-0.047014	-0.087414	-0.129672	-0.146369	-0.135646	-0.065513	0.098965	0.253838	0.304064	0.312696	0.345262	0.425465	0.596682	0.934434	1.525861	2.503883	3.994988	5.886165	7.732028	9.126465	10.021839	10.540998	10.813530	10.929519	10.976879	11.020832	11.048084
39	PR1	0.141796	0.062835	-0.018931	-0.080985	-0.137464	-0.147484	-0.048527	0.075120	0.090784	0.044460	0.021431	0.028932	0.074330	0.204812	0.503806	1.078695	2.068458	3.582867	5.495424	7.393181	8.904405	9.909166	10.455981	10.736990	10.933244	11.050452	11.095850	11.135076	11.141581	11.097994
40	PR1	0.116127	-0.088975	-0.190253	-0.076684	0.086987	0.130184	0.090321	0.045529	-0.000805	-0.042511	-0.078302	-0.112336	-0.144056	-0.165533	-0.164123	-0.120884	-0.011214	0.203115	0.598007	1.266805	2.280227	3.593485	4.957273	6.099698	6.898528	7.340478	7.538392	7.653376	7.725802	7.743692
41	PR1	-0.014888	-0.007879	0.000512	0.009961	0.014737	0.012458	0.005505	-0.002330	-0.005535	-0.005918	-0.004890	0.001737	0.014669	0.036420	0.077835	0.155581	0.295539	0.523945	0.903626	1.545120	2.512931	3.743083	5.057538	6.238088	7.122258	7.688709	8.034529	8.275543	8.435827	8.498789
42	PR1	-0.017252	-0.010951	-0.001239	0.007636	0.011662	0.014546	0.015814	0.010338	0.000375	-0.011036	-0.022782	-0.036061	-0.051346	-0.064151	-0.074225	-0.085525	-0.097578	-0.115399	-0.138403	-0.146527	-0.133221	-0.101105	-0.048562	0.044499	0.241809	0.628557	1.298654	2.292924	3.492629	4.419981
43	PR1	-0.016100	-0.007738	0.002734	0.011802	0.013995	0.009943	0.003998	-0.001667	-0.004666	-0.005911	-0.004841	-0.001105	0.005859	0.025170	0.068686	0.155630	0.319609	0.612257	1.118187	1.930219	3.052491	4.293752	5.407535	6.310071	6.981996	7.390687	7.602232	7.739270	7.830985	7.862078
44	PR1	0.180614	-0.010377	-0.192555	-0.183719	-0.010638	0.105125	0.097494	0.056649	0.017626	-0.018174	-0.047807	-0.073167	-0.096634	-0.110151	-0.104750	-0.071810	0.008918	0.182210	0.538176	1.200562	2.294864	3.804687	5.466353	6.977437	8.115604	8.769582	9.105017	9.345507	9.472131	9.474746
45	PR1	0.220524	0.138474	0.040653	-0.052125	-0.152040	-0.251670	-0.299528	-0.156286	0.102205	0.208996	0.220524	0.320939	0.590374	1.146363	2.140033	3.666744	5.617338	7.649872	9.340750	10.460328	11.137086	11.592671	11.856873	11.973085	12.069885	12.115482	12.078569	12.037087	11.932985	11.761951
47	PR1	0.058147	0.033043	-0.017470	-0.075880	-0.081420	-0.016606	0.039286	0.045019	0.025011	0.001868	-0.013016	-0.019340	-0.020237	-0.010344	0.031320	0.111688	0.235763	0.429769	0.752968	1.316648	2.189232	3.348415	4.721734	6.168360	7.490013	8.509031	9.208113	9.704392	10.018248	10.135539
48	PR1	-0.011218	-0.007069	0.003475	0.007421	0.005837	0.006513	0.006832	0.004059	-0.001865	-0.006540	-0.002951	0.013539	0.049529	0.118336	0.247665	0.490844	0.928906	1.650256	2.751205	4.245606	5.932809	7.456876	8.520132	9.121389	9.460821	9.650554	9.756221	9.871401	9.966367	9.982643
49	PR1	0.055129	0.040566	0.013013	-0.016997	-0.034565	-0.046191	-0.056469	-0.058031	-0.037009	0.030924	0.108129	0.132637	0.125291	0.120877	0.119077	0.117912	0.123165	0.157658	0.230028	0.345665	0.544426	0.942559	1.650605	2.682195	4.077742	5.711647	7.246738	8.450995	9.225288	9.581021
50	PR1	0.079384	0.069073	0.010770	-0.072826	-0.099650	-0.080513	-0.042542	0.012834	0.043598	0.042338	0.036931	0.036011	0.042638	0.067283	0.127351	0.252961	0.498165	0.923000	1.645225	2.804218	4.338381	5.923469	7.218442	8.130291	8.711028	9.029934	9.205245	9.329155	9.402412	9.416103
51	PR1	0.058612	-0.010561	-0.048617	-0.046199	-0.028048	0.011187	0.042000	0.037425	0.015580	-0.007643	-0.027316	-0.040685	-0.051352	-0.056934	-0.048424	-0.017294	0.054786	0.190542	0.435905	0.899260	1.682587	2.726604	3.830484	4.813156	5.543508	5.997698	6.283163	6.506646	6.691246	6.796520
52	PR1	0.001454	-0.005876	-0.009642	-0.001640	0.008090	0.010660	0.007800	0.002141	-0.004011	-0.005802	-0.002244	0.009049	0.043548	0.121827	0.274743	0.558008	1.059755	1.883919	3.076417	4.516693	5.946025	7.132104	7.965073	8.494964	8.853113	9.085770	9.220993	9.318363	9.385614	9.427083
53	PR1	0.001767	0.000982	-0.001155	-0.000792	-0.001325	-0.003142	-0.003996	0.000984	0.008849	0.004404	-0.004209	0.000387	0.010561	0.015861	0.021162	0.033323	0.059847	0.105157	0.193554	0.392362	0.779097	1.417430	2.393406	3.738122	5.254223	6.620226	7.620053	8.236073	8.568052	8.701786
73	PR1	-0.024522	-0.010203	0.004042	0.013720	0.016128	0.015078	0.013141	0.005352	-0.006649	-0.013685	-0.012385	-0.010643	-0.011294	-0.008576	-0.004484	-0.001056	0.007159	0.020385	0.044516	0.105267	0.221924	0.382693	0.626678	1.099381	1.899182	2.918792	3.994838	4.989044	5.682443	5.981742
74	PR1	-0.026109	-0.003988	0.011037	0.012875	0.012075	0.010563	0.007126	-0.000018	-0.008160	-0.010314	-0.001063	0.019807	0.054293	0.114439	0.226052	0.436248	0.828713	1.496184	2.566900	4.130676	5.997116	7.729617	8.989588	9.788290	10.291171	10.583413	10.741074	10.854041	10.941346	10.977724
75	PR1	-0.010594	0.000068	0.005838	0.005009	0.006676	0.006014	-0.000859	-0.006068	-0.007673	-0.003512	0.017729	0.065751	0.153640	0.319381	0.626849	1.166151	2.048460	3.325236	4.847040	6.292935	7.415007	8.148158	8.554604	8.785718	8.958944	9.076389	9.147756	9.215961	9.261265	9.263277
76	PR1	0.021435	0.013975	0.000638	-0.013364	-0.020347	-0.018652	-0.011144	-0.002556	0.002503	0.009970	0.023333	0.045376	0.080955	0.134681	0.221004	0.359068	0.570714	0.888581	1.353364	2.011778	2.862371	3.779611	4.600430	5.231522	5.645644	5.876848	6.004779	6.103186	6.175266	6.199324
77	PR1	-0.005742	-0.000209	0.000790	0.001196	0.003931	0.003406	0.002796	0.001509	-0.002656	-0.003986	0.000485	0.010586	0.030677	0.070962	0.148882	0.285772	0.516432	0.910372	1.564327	2.561693	3.905773	5.412117	6.769193	7.801527	8.504166	8.925241	9.158358	9.314087	9.427735	9.476322
78	PR1	-0.001690	-0.003979	-0.005203	-0.001546	0.004155	0.008001	0.007345	0.003472	0.000886	-0.003403	-0.008411	-0.011110	-0.011426	-0.010039	-0.010922	-0.012411	-0.008943	-0.011529	-0.028834	-0.033085	-0.005401	0.065723	0.192167	0.370866	0.663270	1.216269	2.168352	3.531893	5.074183	6.185183
79	PR1	-0.030404	-0.015364	0.001425	0.015595	0.021406	0.021895	0.021963	0.009954	-0.006868	-0.017103	-0.021174	-0.014266	0.014177	0.072261	0.165307	0.318312	0.581523	1.034068	1.782524	2.921641	4.425662	6.038960	7.441052	8.527219	9.307934	9.773148	10.017357	10.180326	10.290348	10.330976
80	PR1	0.102996	0.058625	-0.011556	-0.081519	-0.088568	-0.054289	-0.031647	-0.015150	0.011462	0.044653	-0.052064	-0.283965	-0.408851	-0.416443	-0.404676	-0.356477	-0.257651	-0.062033	0.319720	1.008438	2.103793	3.567504	5.145409	6.497264	7.440851	7.996505	8.296420	8.486166	8.610494	8.660523
81	PR1	0.152351	0.139028	0.042688	-0.113959	-0.173467	-0.141453	-0.103821	-0.064440	-0.012325	0.083367	0.272702	0.774182	1.723653	2.987391	4.692379	7.055868	9.858983	12.546729	14.607312	15.909508	16.655586	17.104250	17.402088	17.607279	17.795490	17.958979	18.067280	18.194311	18.324215	18.380188
83	PR1	0.071472	0.072223	0.047766	-0.018499	-0.072916	-0.088241	-0.093001	-0.087497	-0.054524	0.045615	0.189901	0.277135	0.308750	0.349270	0.430617	0.578149	0.826504	1.207830	1.798275	2.740771	4.088522	5.704858	7.347759	8.811728	9.961908	10.750980	11.255167	11.583441	11.795195	11.904013
84	PR1	0.004042	0.005963	0.004852	-0.000573	-0.008001	-0.009728	-0.004444	-0.001549	-0.003276	0.000621	0.022390	0.061647	0.126326	0.251171	0.478938	0.888898	1.599227	2.718777	4.303710	6.231459	8.126159	9.566339	10.416799	10.876524	11.152594	11.316497	11.445888	11.561565	11.623702	11.645576
85	PR1	-0.014842	-0.002530	0.008593	0.011291	0.003094	-0.001499	0.002496	0.002116	0.000197	-0.001804	-0.002791	0.004444	0.013015	0.017658	0.022017	0.036137	0.063057	0.110634	0.198392	0.336293	0.553543	0.963026	1.673902	2.688844	4.012185	5.507994	6.847294	7.841336	8.482787	8.793211
86	PR1	-0.002999	-0.000137	0.000509	0.000778	0.002370	0.003772	0.002152	-0.002049	-0.004550	-0.002329	0.008076	0.025722	0.050609	0.097532	0.189220	0.359231	0.663979	1.172656	1.996514	3.243784	4.824431	6.380775	7.580321	8.379813	8.878039	9.165851	9.319870	9.401609	9.419949	9.383585
87	PR1	-0.027237	-0.009599	0.008110	0.016183	0.016782	0.014601	0.008837	0.000293	-0.006521	-0.010432	-0.011625	-0.010841	-0.003941	0.016672	0.053964	0.119918	0.242950	0.454997	0.823699	1.472480	2.497580	3.809305	5.139007	6.232489	6.986963	7.475010	7.832779	8.124946	8.326305	8.418626
88	PR1	-0.024598	-0.009387	0.005510	0.014628	0.018240	0.016208	0.008398	-0.002461	-0.008770	-0.009436	-0.003641	0.019584	0.071386	0.171834	0.365522	0.710426	1.293189	2.206277	3.457427	4.875720	6.172603	7.137386	7.740398	8.108919	8.355941	8.507446	8.592876	8.664064	8.724012	8.743910
89	PR1	-0.012672	-0.031536	-0.061579	-0.032403	0.060359	0.092679	0.062112	0.029711	-0.004699	-0.039284	-0.069589	-0.097972	-0.128015	-0.155263	-0.177969	-0.189233	-0.178749	-0.159443	-0.118213	0.013940	0.309163	0.823181	1.652595	2.943705	4.652490	6.449317	7.980970	9.056518	9.671242	9.931353
