# Supplementary material for: Accurate Estimation of Nucleic Acids by Amplification Efficiency Dependent PCR
Source: PLoS One. 2012 Aug 17;7(8):e42063. doi: 10.1371/journal.pone.0042063 (PMC3422235; doi:10.1371/journal.pone.0042063)
Supplement: Data S2 — B111G. RT-PCR reactions carried out under glucose as carbon source. (TXT) [file pone.0042063.s009.txt]

Well	Primer/Probe	Cycle 1	Cycle 2	Cycle 3	Cycle 4	Cycle 5	Cycle 6	Cycle 7	Cycle 8	Cycle 9	Cycle 10	Cycle 11	Cycle 12	Cycle 13	Cycle 14	Cycle 15	Cycle 16	Cycle 17	Cycle 18	Cycle 19	Cycle 20	Cycle 21	Cycle 22	Cycle 23	Cycle 24	Cycle 25	Cycle 26	Cycle 27	Cycle 28	Cycle 29	Cycle 30
1	PR1	0.039069	0.050742	0.038383	0.012614	-0.005913	-0.023100	-0.035995	-0.029937	0.003746	0.096256	0.309904	0.724526	1.457061	2.624354	4.225155	6.042308	7.709088	8.937175	9.693132	10.134485	10.398467	10.563570	10.671635	10.733747	10.771544	10.775902	10.727962	10.623966	10.498693	10.429101
2	PR1	-0.121033	-0.062139	-0.014598	-0.000120	0.002631	0.002666	0.001574	-0.000047	-0.002000	0.000155	0.002376	0.001218	0.001253	0.004468	0.008544	0.017656	0.057046	0.153086	0.336848	0.671144	1.232829	2.063713	3.116686	4.237837	5.237076	5.990374	6.486268	6.772793	6.924885	7.011077
3	PR1	-0.081328	-0.042957	-0.012021	-0.000854	0.002815	0.004779	0.004629	0.001958	-0.002282	-0.003249	0.000760	0.008314	0.021321	0.045441	0.085853	0.147876	0.260004	0.469072	0.826002	1.408851	2.286335	3.440865	4.712241	5.846047	6.673971	7.189740	7.496701	7.666365	7.743726	7.794981
4	PR1	-0.062845	-0.028996	-0.005945	-0.000140	0.002137	0.001867	0.000093	-0.000831	-0.000644	0.004181	0.024292	0.075304	0.181778	0.381083	0.730837	1.350262	2.370407	3.780556	5.391195	6.900838	8.059999	8.834577	9.315966	9.603136	9.784998	9.905518	9.989912	10.037787	10.049210	10.058366
5	PR1	-0.089534	-0.040432	-0.004061	0.002582	-0.001436	-0.004052	-0.003197	-0.002036	0.000099	0.011432	0.037874	0.087220	0.176224	0.332299	0.600951	1.069474	1.850142	2.993637	4.431854	5.940065	7.234577	8.182159	8.807302	9.199131	9.451821	9.617156	9.727360	9.792911	9.816671	9.821548
6	PR1	-0.045456	-0.024980	-0.006070	0.002958	0.002433	-0.001197	-0.000968	-0.000175	-0.000887	0.003388	0.014722	0.033772	0.069904	0.139540	0.268324	0.520064	0.994000	1.768386	2.865055	4.157286	5.369571	6.293216	6.885309	7.226125	7.428081	7.550653	7.627535	7.669455	7.683894	7.691101
7	PR1	-0.059406	-0.040144	-0.014492	-0.000458	0.002502	0.003648	0.004339	0.002490	-0.001993	-0.003842	-0.002516	0.000717	0.011121	0.035774	0.083300	0.184559	0.400998	0.815940	1.543475	2.710947	4.341046	6.226830	7.988719	9.330822	10.213747	10.748589	11.071676	11.287298	11.430218	11.497948
8	PR1	-0.062350	-0.031317	-0.005288	0.001896	0.000456	-0.000877	-0.001838	-0.002373	-0.000885	0.009493	0.032381	0.069749	0.138152	0.262983	0.473149	0.839981	1.477934	2.465262	3.801698	5.346333	6.835710	8.068446	8.964531	9.544300	9.905010	10.129549	10.272532	10.364199	10.424297	10.466723
13	PR1	-0.031924	-0.007820	0.006231	0.005390	-0.001630	-0.008650	-0.009174	-0.003123	0.002531	0.017691	0.055665	0.127701	0.266752	0.529140	0.971026	1.678598	2.753961	4.109425	5.470513	6.605287	7.415837	7.937413	8.262856	8.459179	8.576683	8.647610	8.686138	8.665098	8.592885	8.556866
14	PR1	-0.049375	-0.024411	-0.003402	0.003045	0.000286	-0.002903	-0.002879	-0.001499	0.000523	0.006614	0.023911	0.061908	0.138520	0.288794	0.547704	1.010754	1.846324	3.149274	4.882275	6.816631	8.577396	9.924530	10.845539	11.448847	11.866215	12.175802	12.428432	12.619534	12.749250	12.850874
15	PR1	0.023717	0.034121	0.031695	0.015065	-0.005576	-0.023940	-0.034715	-0.029769	0.002824	0.090060	0.274113	0.631746	1.283518	2.349557	3.899253	5.769868	7.565457	8.982124	9.948635	10.553787	10.930500	11.183617	11.365502	11.494913	11.602748	11.693995	11.754778	11.790514	11.815409	11.836222
16	PR1	-0.038144	-0.010466	0.006907	0.006792	-0.000035	-0.008935	-0.014105	-0.011816	0.000501	0.040417	0.137103	0.335646	0.713536	1.370640	2.419009	3.839415	5.368556	6.688101	7.632044	8.222929	8.574878	8.797870	8.949919	9.050085	9.120749	9.169863	9.208618	9.256573	9.299886	9.313227
17	PR1	-0.060540	-0.034673	-0.010446	0.000317	0.003177	0.001718	0.000901	0.001004	-0.001098	0.000475	0.009170	0.025172	0.061806	0.139335	0.282620	0.552867	1.046801	1.860413	3.053026	4.530716	6.002571	7.203179	8.043167	8.569818	8.896814	9.106314	9.245647	9.343533	9.404703	9.433741
18	PR1	-0.046266	-0.023811	-0.006164	0.000035	0.002325	0.002466	0.000881	-0.000599	-0.001550	0.000070	0.000881	-0.000528	0.003769	0.016766	0.034554	0.064600	0.138077	0.283973	0.540084	0.980239	1.677633	2.652835	3.785417	4.835470	5.633075	6.152941	6.462064	6.646636	6.754632	6.804562
19	PR1	0.069548	0.071306	0.057214	0.024889	-0.012533	-0.044074	-0.060029	-0.049223	0.006675	0.155696	0.476359	1.069824	2.061466	3.512845	5.299370	7.078445	8.491398	9.443144	10.042295	10.405599	10.611572	10.736185	10.818746	10.861508	10.883783	10.891060	10.886672	10.885422	10.876819	10.851227
20	PR1	-0.033591	-0.010506	0.003284	0.003653	0.000222	-0.003598	-0.007107	-0.007747	-0.000318	0.023557	0.079394	0.190775	0.403317	0.792344	1.460725	2.492164	3.825220	5.215450	6.401112	7.256063	7.789539	8.110222	8.321212	8.460986	8.558868	8.629910	8.683342	8.733128	8.770424	8.782182
37	PR1	0.023675	0.030958	0.025644	0.011992	-0.004132	-0.020831	-0.026662	-0.019845	0.003187	0.066812	0.207025	0.487071	0.992049	1.766576	2.780236	3.887789	4.856083	5.537406	5.952228	6.193406	6.333676	6.419322	6.467711	6.491146	6.509750	6.519845	6.523903	6.505192	6.459571	6.436151
38	PR1	-0.059649	-0.037155	-0.016629	-0.003241	0.007361	0.012123	0.008908	0.001990	-0.004927	-0.011120	-0.015824	-0.019879	-0.024545	-0.027607	-0.030059	-0.021976	0.026833	0.142211	0.353774	0.716336	1.276730	2.040262	2.930020	3.782562	4.470366	4.964841	5.302822	5.534158	5.699804	5.808828
39	PR1	-0.072391	-0.036644	-0.006831	0.002652	0.001338	-0.002235	-0.002999	-0.000181	0.001259	0.005509	0.021934	0.053895	0.113017	0.223043	0.408435	0.731226	1.308211	2.227978	3.499506	4.989418	6.393332	7.446531	8.114472	8.515219	8.764957	8.930351	9.051341	9.124511	9.154984	9.179933
40	PR1	-0.058280	-0.025712	-0.003441	0.001234	0.000990	-0.000224	-0.001023	-0.002029	-0.001511	0.006074	0.022733	0.057544	0.133298	0.282557	0.559704	1.032563	1.761890	2.746370	3.847723	4.858529	5.633857	6.154310	6.486464	6.705209	6.865344	6.988347	7.084746	7.164380	7.230920	7.273187
41	PR1	-0.040610	-0.021051	-0.007445	-0.001380	0.003711	0.006168	0.004223	0.000907	-0.002373	0.000589	0.020799	0.071173	0.183392	0.403208	0.787126	1.386599	2.202565	3.133201	3.990048	4.633614	5.051737	5.314600	5.485200	5.593991	5.670777	5.728296	5.767015	5.782967	5.780012	5.778499
42	PR1	-0.055965	-0.027752	-0.006755	0.000931	0.002793	0.001268	0.000872	0.000951	-0.001169	-0.000317	0.007191	0.024206	0.063745	0.146427	0.310167	0.617065	1.152518	2.005012	3.163551	4.445699	5.582251	6.402892	6.908216	7.195147	7.366493	7.471579	7.535839	7.587203	7.625375	7.635165
43	PR1	-0.046215	-0.024498	-0.007691	-0.001740	0.000802	0.003396	0.005886	0.004547	-0.001563	-0.006835	-0.011058	-0.016592	-0.017196	-0.005844	0.029370	0.111258	0.269711	0.558957	1.065524	1.850351	2.877882	3.993831	4.979828	5.698682	6.161145	6.445408	6.623580	6.742807	6.826688	6.875255
44	PR1	-0.050097	-0.022523	-0.002274	0.003175	0.002252	-0.003303	-0.006414	-0.002896	0.001201	0.011604	0.035071	0.071600	0.136122	0.257400	0.479579	0.865272	1.496010	2.426941	3.621321	4.922265	6.100815	7.021707	7.661068	8.054419	8.296547	8.451416	8.549142	8.621836	8.670141	8.684265
49	PR1	-0.068818	-0.037658	-0.011525	0.001557	0.007210	0.005296	-0.000922	-0.004225	-0.002390	0.011038	0.050918	0.141687	0.327637	0.668752	1.254453	2.184155	3.449389	4.865900	6.170429	7.167056	7.817530	8.216408	8.464911	8.626493	8.744198	8.822886	8.867348	8.867933	8.834291	8.820533
50	PR1	-0.033664	-0.010994	0.002909	0.001766	-0.003890	-0.004582	-0.001361	0.000054	0.001017	0.006871	0.025964	0.067400	0.155101	0.336235	0.648264	1.180936	2.079214	3.327150	4.704928	5.955798	6.898235	7.492970	7.826890	8.020060	8.154628	8.247896	8.306484	8.315346	8.270798	8.239454
51	PR1	-0.015362	0.004604	0.013452	0.008254	-0.002597	-0.012796	-0.015384	-0.012928	-0.000166	0.046474	0.150648	0.350495	0.717638	1.313832	2.141511	3.098914	3.983171	4.637942	5.055967	5.303476	5.444484	5.530784	5.582512	5.611452	5.631651	5.637586	5.633475	5.608447	5.562197	5.536370
52	PR1	-0.025251	-0.005463	0.005855	0.005076	0.000402	-0.005887	-0.010975	-0.009186	0.000973	0.032964	0.117405	0.296926	0.636240	1.211991	2.112299	3.326807	4.615556	5.692561	6.457478	6.941215	7.216064	7.387258	7.516525	7.618035	7.707199	7.782815	7.842109	7.883049	7.910027	7.928241
53	PR1	-0.105807	-0.065914	-0.026728	-0.003228	0.011495	0.012741	0.007248	0.003341	-0.004134	-0.016252	-0.021858	-0.007475	0.025595	0.093434	0.245873	0.530253	1.010674	1.772247	2.806818	3.959852	5.008919	5.790595	6.281265	6.567796	6.754608	6.883886	6.967978	7.033268	7.083779	7.104816
54	PR1	-0.086495	-0.058540	-0.026498	0.001561	0.013262	0.012468	0.011011	0.004725	-0.006510	-0.015512	-0.022945	-0.032913	-0.039078	-0.033594	-0.010666	0.047873	0.170273	0.395947	0.802337	1.489034	2.485615	3.701179	4.918614	5.898114	6.554933	6.944965	7.166173	7.303964	7.393589	7.434340
55	PR1	0.042484	0.048646	0.040455	0.018423	-0.006874	-0.029624	-0.043299	-0.038303	0.002795	0.114727	0.349656	0.784292	1.510685	2.556124	3.807277	5.014753	5.942615	6.536349	6.880761	7.077238	7.200007	7.298034	7.374777	7.417834	7.438238	7.439055	7.428187	7.419799	7.407495	7.390938
56	PR1	-0.041630	-0.013363	0.004710	0.005489	0.000520	-0.006770	-0.011422	-0.011435	-0.001429	0.034995	0.103584	0.208347	0.377229	0.666493	1.156291	1.881212	2.751351	3.597921	4.282292	4.749574	5.026130	5.188632	5.293130	5.358503	5.403417	5.433566	5.450743	5.461593	5.464692	5.462533
73	PR1	-0.080970	-0.036356	0.004006	0.011611	-0.001264	-0.014140	-0.021459	-0.019991	0.000148	0.058147	0.186375	0.438198	0.887333	1.618288	2.651930	3.847157	4.959039	5.801248	6.340641	6.654552	6.827165	6.925609	6.994333	7.036762	7.058711	7.069030	7.072112	7.036430	6.951905	6.898638
74	PR1	-0.048402	-0.027122	-0.004833	0.005288	0.003696	-0.003412	-0.008984	-0.007733	0.000625	0.014272	0.029055	0.040086	0.047933	0.056633	0.062205	0.066356	0.108091	0.227839	0.447489	0.823222	1.443737	2.352817	3.467049	4.605220	5.592995	6.325865	6.811963	7.086597	7.211634	7.284202
75	PR1	-0.025711	-0.015604	-0.007012	-0.001113	0.004237	0.004902	0.002277	-0.000100	-0.002277	0.001628	0.015803	0.037655	0.067034	0.106383	0.151516	0.222870	0.382013	0.681888	1.190143	1.987687	3.089276	4.401090	5.666991	6.626453	7.232616	7.578554	7.778575	7.890160	7.942271	7.974264
76	PR1	-0.035633	-0.023785	-0.009644	0.002368	0.007449	0.003972	-0.001342	-0.004068	-0.003078	0.006388	0.029672	0.076586	0.160365	0.300422	0.545938	0.980452	1.671350	2.625268	3.741548	4.786646	5.571020	6.090995	6.417296	6.611585	6.732897	6.812167	6.859039	6.871636	6.860269	6.857587
77	PR1	-0.082138	-0.046269	-0.014347	-0.000967	0.004022	0.004814	0.003577	0.000851	-0.002620	-0.002030	0.007628	0.033933	0.094616	0.220604	0.456627	0.867449	1.518035	2.430582	3.511094	4.550054	5.369078	5.925464	6.272673	6.484875	6.621284	6.709510	6.766877	6.805973	6.827947	6.837018
78	PR1	0.002884	-0.000628	-0.010375	-0.012250	0.001866	0.017934	0.023200	0.014124	-0.006365	-0.027341	-0.045267	-0.060934	-0.060977	-0.026173	0.074665	0.299882	0.730646	1.469365	2.581280	3.970575	5.357612	6.476484	7.226737	7.658478	7.899990	8.041535	8.119671	8.175163	8.217597	8.222385
79	PR1	-0.004210	0.001604	0.001322	-0.006144	-0.010168	0.000403	0.015988	0.014883	-0.001190	-0.020258	-0.041346	-0.062285	-0.077386	-0.081110	-0.067695	-0.013715	0.129257	0.424387	0.959470	1.842730	3.118850	4.661491	6.168358	7.355113	8.150355	8.628032	8.900186	9.069352	9.180964	9.236249
80	PR1	-0.092731	-0.081399	-0.048722	-0.009361	0.013221	0.049240	0.056092	0.008015	-0.031081	-0.041010	-0.033765	-0.004563	0.048367	0.144032	0.323138	0.636285	1.155311	1.962149	3.089113	4.430542	5.761223	6.883337	7.710559	8.253968	8.590647	8.793545	8.917330	9.009063	9.079363	9.112259
85	PR1	-0.046037	-0.020224	-0.001400	0.002652	-0.000176	-0.001917	-0.001776	-0.002503	-0.001059	0.013204	0.050638	0.122904	0.264831	0.534135	0.990267	1.734534	2.854557	4.234473	5.601065	6.730139	7.533785	8.050310	8.364656	8.557419	8.688049	8.773495	8.829033	8.838804	8.800567	8.778152
86	PR1	-0.044272	-0.023724	-0.005958	0.000097	0.000716	0.000456	0.001305	0.001121	-0.001053	0.002284	0.013581	0.032189	0.069436	0.144727	0.280604	0.529884	0.971257	1.632815	2.461244	3.314435	4.011205	4.477838	4.756206	4.912443	5.004957	5.066010	5.108577	5.129137	5.129488	5.131474
87	PR1	0.008536	0.017596	0.020356	0.010294	-0.004780	-0.017151	-0.024069	-0.021259	0.001645	0.060807	0.183298	0.418102	0.852326	1.589831	2.683729	4.047598	5.398546	6.458347	7.174186	7.614404	7.859230	8.007171	8.107701	8.166028	8.205047	8.228835	8.237933	8.223793	8.176588	8.138778
88	PR1	-0.039821	-0.015828	0.002400	0.003853	-0.001450	-0.005260	-0.007439	-0.007751	-0.000526	0.024493	0.080479	0.197482	0.433431	0.855794	1.541413	2.508419	3.592163	4.550918	5.257215	5.708373	5.972505	6.135619	6.243285	6.312751	6.366360	6.405165	6.426075	6.435575	6.436282	6.436370
89	PR1	-0.047476	-0.024806	-0.007461	-0.002852	0.000811	0.004663	0.004795	0.001585	-0.002318	-0.001555	0.003306	0.010941	0.029546	0.070156	0.148722	0.298219	0.577283	1.057728	1.814141	2.857935	4.038800	5.123072	5.942219	6.468312	6.785647	6.973983	7.085713	7.160244	7.208420	7.229956
90	PR1	-0.114899	-0.057447	-0.012883	0.000394	0.001876	0.001518	0.002498	0.001721	-0.001482	-0.002928	-0.002534	-0.001554	0.004948	0.025503	0.053754	0.100576	0.216664	0.446354	0.858159	1.558905	2.641447	4.098258	5.693767	7.098042	8.123951	8.758108	9.114702	9.325235	9.451612	9.508396
91	PR1	0.045015	0.034595	0.020680	0.010630	0.002963	-0.009986	-0.026091	-0.030794	-0.003737	0.089290	0.300789	0.702335	1.390047	2.420164	3.707586	4.993010	6.003736	6.668448	7.067225	7.295088	7.416460	7.482042	7.520824	7.534611	7.533710	7.518634	7.490159	7.470768	7.458721	7.437027
92	PR1	-0.020597	-0.019313	-0.012357	-0.000942	0.007702	0.009372	0.005214	-0.001556	-0.005364	0.002006	0.027752	0.086523	0.212458	0.456767	0.874162	1.493338	2.268499	3.054965	3.689905	4.111695	4.359826	4.504519	4.596378	4.658174	4.703506	4.735111	4.757831	4.763864	4.747954	4.737678
