# Supplementary material for: Accurate Estimation of Nucleic Acids by Amplification Efficiency Dependent PCR
Source: PLoS One. 2012 Aug 17;7(8):e42063. doi: 10.1371/journal.pone.0042063 (PMC3422235; doi:10.1371/journal.pone.0042063)
Supplement: Tool S1 — RARE. MS-EXCEL based analysis tools. (XLSM) [file pone.0042063.s011.xlsm]

## Sheet: Information Sheet
Real Amplification Ratio Extrapolation(RARE)																			2
										Model no.1	Acetate
										Model no.2	Glucose
	Window Length:	4	DRn	1	R-sq (cut-off)	0.95		Cells Used		Model 1	:	Model 2
	No. of Genes:	16	No. of Models:	2				Normalization factor		3	:	1
													Ver 1.0
		Model-1				Model-2
Gene Name		Well No.	Well No.	Well No.		Well No.	Well No.	Well No.
b1276		18	54	90		1	37	73
b0729		20	56	92		2		74
b3236		19	55	91		3	39	75
b0116		3	39	75		4		76
b0720		5	41	77		5	41	77
b4016		7	43	79		6		78
b4015		15	51	87		7	43	79
b4014		16	52	88		8		80
b1136		1	37	73		9	45
b0726		8	44	80		11	47
b0727		14	50	86		12	48	84
b1611		2		74			49	85
b0118		4	40	76		14	50	86
b0721		6	42			15	51	87
b0728		13	49	85		16	52	88
b2976		17	53	89		17	53

## Sheet: IMPORT_DATA-1
Well	Primer/Probe	Cycle 1	Cycle 2	Cycle 3	Cycle 4	Cycle 5	Cycle 6	Cycle 7	Cycle 8	Cycle 9	Cycle 10	Cycle 11	Cycle 12	Cycle 13	Cycle 14	Cycle 15	Cycle 16	Cycle 17	Cycle 18	Cycle 19	Cycle 20	Cycle 21	Cycle 22	Cycle 23	Cycle 24	Cycle 25	Cycle 26	Cycle 27	Cycle 28	Cycle 29	Cycle 30
1	PR1	0.039069	0.050742	0.038383	0.012614	-0.005913	-0.0231	-0.035995	-0.029937	0.003746	0.096256	0.309904	0.724526	1.45706	2.62435	4.22515	6.04231	7.70909	8.93717	9.69313	10.1345	10.3985	10.5636	10.6716	10.7337	10.7715	10.7759	10.728	10.624	10.4987	10.4291
2	PR1	-0.121033	-0.062139	-0.014598	-0.00012	0.002631	0.002666	0.001574	-4.7e-05	-0.002	0.000155	0.002376	0.001218	0.001253	0.004468	0.008544	0.017656	0.057046	0.153086	0.336848	0.671144	1.23283	2.06371	3.11669	4.23784	5.23708	5.99037	6.48627	6.77279	6.92488	7.01108
3	PR1	-0.081328	-0.042957	-0.012021	-0.000854	0.002815	0.004779	0.004629	0.001958	-0.002282	-0.003249	0.00076	0.008314	0.021321	0.045441	0.085853	0.147876	0.260004	0.469072	0.826002	1.40885	2.28633	3.44087	4.71224	5.84605	6.67397	7.18974	7.4967	7.66636	7.74373	7.79498
4	PR1	-0.062845	-0.028996	-0.005945	-0.00014	0.002137	0.001867	9.3e-05	-0.000831	-0.000644	0.004181	0.024292	0.075304	0.181778	0.381083	0.730837	1.35026	2.37041	3.78056	5.39119	6.90084	8.06	8.83458	9.31597	9.60314	9.785	9.90552	9.98991	10.0378	10.0492	10.0584
5	PR1	-0.089534	-0.040432	-0.004061	0.002582	-0.001436	-0.004052	-0.003197	-0.002036	9.9e-05	0.011432	0.037874	0.08722	0.176224	0.332299	0.600951	1.06947	1.85014	2.99364	4.43185	5.94006	7.23458	8.18216	8.8073	9.19913	9.45182	9.61716	9.72736	9.79291	9.81667	9.82155
6	PR1	-0.045456	-0.02498	-0.00607	0.002958	0.002433	-0.001197	-0.000968	-0.000175	-0.000887	0.003388	0.014722	0.033772	0.069904	0.13954	0.268324	0.520064	0.994	1.76839	2.86505	4.15729	5.36957	6.29322	6.88531	7.22612	7.42808	7.55065	7.62753	7.66946	7.68389	7.6911
7	PR1	-0.059406	-0.040144	-0.014492	-0.000458	0.002502	0.003648	0.004339	0.00249	-0.001993	-0.003842	-0.002516	0.000717	0.011121	0.035774	0.0833	0.184559	0.400998	0.81594	1.54347	2.71095	4.34105	6.22683	7.98872	9.33082	10.2137	10.7486	11.0717	11.2873	11.4302	11.4979
8	PR1	-0.06235	-0.031317	-0.005288	0.001896	0.000456	-0.000877	-0.001838	-0.002373	-0.000885	0.009493	0.032381	0.069749	0.138152	0.262983	0.473149	0.839981	1.47793	2.46526	3.8017	5.34633	6.83571	8.06845	8.96453	9.5443	9.90501	10.1295	10.2725	10.3642	10.4243	10.4667
13	PR1	-0.031924	-0.00782	0.006231	0.00539	-0.00163	-0.00865	-0.009174	-0.003123	0.002531	0.017691	0.055665	0.127701	0.266752	0.52914	0.971026	1.6786	2.75396	4.10942	5.47051	6.60529	7.41584	7.93741	8.26286	8.45918	8.57668	8.64761	8.68614	8.6651	8.59289	8.55687
14	PR1	-0.049375	-0.024411	-0.003402	0.003045	0.000286	-0.002903	-0.002879	-0.001499	0.000523	0.006614	0.023911	0.061908	0.13852	0.288794	0.547704	1.01075	1.84632	3.14927	4.88227	6.81663	8.5774	9.92453	10.8455	11.4488	11.8662	12.1758	12.4284	12.6195	12.7492	12.8509
15	PR1	0.023717	0.034121	0.031695	0.015065	-0.005576	-0.02394	-0.034715	-0.029769	0.002824	0.09006	0.274113	0.631746	1.28352	2.34956	3.89925	5.76987	7.56546	8.98212	9.94863	10.5538	10.9305	11.1836	11.3655	11.4949	11.6027	11.694	11.7548	11.7905	11.8154	11.8362
16	PR1	-0.038144	-0.010466	0.006907	0.006792	-3.5e-05	-0.008935	-0.014105	-0.011816	0.000501	0.040417	0.137103	0.335646	0.713536	1.37064	2.41901	3.83941	5.36856	6.6881	7.63204	8.22293	8.57488	8.79787	8.94992	9.05008	9.12075	9.16986	9.20862	9.25657	9.29989	9.31323
17	PR1	-0.06054	-0.034673	-0.010446	0.000317	0.003177	0.001718	0.000901	0.001004	-0.001098	0.000475	0.00917	0.025172	0.061806	0.139335	0.28262	0.552867	1.0468	1.86041	3.05303	4.53072	6.00257	7.20318	8.04317	8.56982	8.89681	9.10631	9.24565	9.34353	9.4047	9.43374
18	PR1	-0.046266	-0.023811	-0.006164	3.5e-05	0.002325	0.002466	0.000881	-0.000599	-0.00155	7e-05	0.000881	-0.000528	0.003769	0.016766	0.034554	0.0646	0.138077	0.283973	0.540084	0.980239	1.67763	2.65284	3.78542	4.83547	5.63307	6.15294	6.46206	6.64664	6.75463	6.80456
19	PR1	0.069548	0.071306	0.057214	0.024889	-0.012533	-0.044074	-0.060029	-0.049223	0.006675	0.155696	0.476359	1.06982	2.06147	3.51284	5.29937	7.07845	8.4914	9.44314	10.0423	10.4056	10.6116	10.7362	10.8187	10.8615	10.8838	10.8911	10.8867	10.8854	10.8768	10.8512
20	PR1	-0.033591	-0.010506	0.003284	0.003653	0.000222	-0.003598	-0.007107	-0.007747	-0.000318	0.023557	0.079394	0.190775	0.403317	0.792344	1.46073	2.49216	3.82522	5.21545	6.40111	7.25606	7.78954	8.11022	8.32121	8.46099	8.55887	8.62991	8.68334	8.73313	8.77042	8.78218
37	PR1	0.023675	0.030958	0.025644	0.011992	-0.004132	-0.020831	-0.026662	-0.019845	0.003187	0.066812	0.207025	0.487071	0.992049	1.76658	2.78024	3.88779	4.85608	5.53741	5.95223	6.19341	6.33368	6.41932	6.46771	6.49115	6.50975	6.51985	6.5239	6.50519	6.45957	6.43615
38	PR1	-0.059649	-0.037155	-0.016629	-0.003241	0.007361	0.012123	0.008908	0.00199	-0.004927	-0.01112	-0.015824	-0.019879	-0.024545	-0.027607	-0.030059	-0.021976	0.026833	0.142211	0.353774	0.716336	1.27673	2.04026	2.93002	3.78256	4.47037	4.96484	5.30282	5.53416	5.6998	5.80883
39	PR1	-0.072391	-0.036644	-0.006831	0.002652	0.001338	-0.002235	-0.002999	-0.000181	0.001259	0.005509	0.021934	0.053895	0.113017	0.223043	0.408435	0.731226	1.30821	2.22798	3.49951	4.98942	6.39333	7.44653	8.11447	8.51522	8.76496	8.93035	9.05134	9.12451	9.15498	9.17993
40	PR1	-0.05828	-0.025712	-0.003441	0.001234	0.00099	-0.000224	-0.001023	-0.002029	-0.001511	0.006074	0.022733	0.057544	0.133298	0.282557	0.559704	1.03256	1.76189	2.74637	3.84772	4.85853	5.63386	6.15431	6.48646	6.70521	6.86534	6.98835	7.08475	7.16438	7.23092	7.27319
41	PR1	-0.04061	-0.021051	-0.007445	-0.00138	0.003711	0.006168	0.004223	0.000907	-0.002373	0.000589	0.020799	0.071173	0.183392	0.403208	0.787126	1.3866	2.20256	3.1332	3.99005	4.63361	5.05174	5.3146	5.4852	5.59399	5.67078	5.7283	5.76701	5.78297	5.78001	5.7785
42	PR1	-0.055965	-0.027752	-0.006755	0.000931	0.002793	0.001268	0.000872	0.000951	-0.001169	-0.000317	0.007191	0.024206	0.063745	0.146427	0.310167	0.617065	1.15252	2.00501	3.16355	4.4457	5.58225	6.40289	6.90822	7.19515	7.36649	7.47158	7.53584	7.5872	7.62538	7.63516
43	PR1	-0.046215	-0.024498	-0.007691	-0.00174	0.000802	0.003396	0.005886	0.004547	-0.001563	-0.006835	-0.011058	-0.016592	-0.017196	-0.005844	0.02937	0.111258	0.269711	0.558957	1.06552	1.85035	2.87788	3.99383	4.97983	5.69868	6.16115	6.44541	6.62358	6.74281	6.82669	6.87526
44	PR1	-0.050097	-0.022523	-0.002274	0.003175	0.002252	-0.003303	-0.006414	-0.002896	0.001201	0.011604	0.035071	0.0716	0.136122	0.2574	0.479579	0.865272	1.49601	2.42694	3.62132	4.92227	6.10081	7.02171	7.66107	8.05442	8.29655	8.45142	8.54914	8.62184	8.67014	8.68426
49	PR1	-0.068818	-0.037658	-0.011525	0.001557	0.00721	0.005296	-0.000922	-0.004225	-0.00239	0.011038	0.050918	0.141687	0.327637	0.668752	1.25445	2.18416	3.44939	4.8659	6.17043	7.16706	7.81753	8.21641	8.46491	8.62649	8.7442	8.82289	8.86735	8.86793	8.83429	8.82053
50	PR1	-0.033664	-0.010994	0.002909	0.001766	-0.00389	-0.004582	-0.001361	5.4e-05	0.001017	0.006871	0.025964	0.0674	0.155101	0.336235	0.648264	1.18094	2.07921	3.32715	4.70493	5.9558	6.89823	7.49297	7.82689	8.02006	8.15463	8.2479	8.30648	8.31535	8.2708	8.23945
51	PR1	-0.015362	0.004604	0.013452	0.008254	-0.002597	-0.012796	-0.015384	-0.012928	-0.000166	0.046474	0.150648	0.350495	0.717638	1.31383	2.14151	3.09891	3.98317	4.63794	5.05597	5.30348	5.44448	5.53078	5.58251	5.61145	5.63165	5.63759	5.63347	5.60845	5.5622	5.53637
52	PR1	-0.025251	-0.005463	0.005855	0.005076	0.000402	-0.005887	-0.010975	-0.009186	0.000973	0.032964	0.117405	0.296926	0.63624	1.21199	2.1123	3.32681	4.61556	5.69256	6.45748	6.94121	7.21606	7.38726	7.51652	7.61803	7.7072	7.78282	7.84211	7.88305	7.91003	7.92824
53	PR1	-0.105807	-0.065914	-0.026728	-0.003228	0.011495	0.012741	0.007248	0.003341	-0.004134	-0.016252	-0.021858	-0.007475	0.025595	0.093434	0.245873	0.530253	1.01067	1.77225	2.80682	3.95985	5.00892	5.79059	6.28127	6.5678	6.75461	6.88389	6.96798	7.03327	7.08378	7.10482
54	PR1	-0.086495	-0.05854	-0.026498	0.001561	0.013262	0.012468	0.011011	0.004725	-0.00651	-0.015512	-0.022945	-0.032913	-0.039078	-0.033594	-0.010666	0.047873	0.170273	0.395947	0.802337	1.48903	2.48562	3.70118	4.91861	5.89811	6.55493	6.94496	7.16617	7.30396	7.39359	7.43434
55	PR1	0.042484	0.048646	0.040455	0.018423	-0.006874	-0.029624	-0.043299	-0.038303	0.002795	0.114727	0.349656	0.784292	1.51069	2.55612	3.80728	5.01475	5.94261	6.53635	6.88076	7.07724	7.20001	7.29803	7.37478	7.41783	7.43824	7.43905	7.42819	7.4198	7.40749	7.39094
56	PR1	-0.04163	-0.013363	0.00471	0.005489	0.00052	-0.00677	-0.011422	-0.011435	-0.001429	0.034995	0.103584	0.208347	0.377229	0.666493	1.15629	1.88121	2.75135	3.59792	4.28229	4.74957	5.02613	5.18863	5.29313	5.3585	5.40342	5.43357	5.45074	5.46159	5.46469	5.46253
73	PR1	-0.08097	-0.036356	0.004006	0.011611	-0.001264	-0.01414	-0.021459	-0.019991	0.000148	0.058147	0.186375	0.438198	0.887333	1.61829	2.65193	3.84716	4.95904	5.80125	6.34064	6.65455	6.82716	6.92561	6.99433	7.03676	7.05871	7.06903	7.07211	7.03643	6.95191	6.89864
74	PR1	-0.048402	-0.027122	-0.004833	0.005288	0.003696	-0.003412	-0.008984	-0.007733	0.000625	0.014272	0.029055	0.040086	0.047933	0.056633	0.062205	0.066356	0.108091	0.227839	0.447489	0.823222	1.44374	2.35282	3.46705	4.60522	5.593	6.32587	6.81196	7.0866	7.21163	7.2842
75	PR1	-0.025711	-0.015604	-0.007012	-0.001113	0.004237	0.004902	0.002277	-0.0001	-0.002277	0.001628	0.015803	0.037655	0.067034	0.106383	0.151516	0.22287	0.382013	0.681888	1.19014	1.98769	3.08928	4.40109	5.66699	6.62645	7.23262	7.57855	7.77858	7.89016	7.94227	7.97426
76	PR1	-0.035633	-0.023785	-0.009644	0.002368	0.007449	0.003972	-0.001342	-0.004068	-0.003078	0.006388	0.029672	0.076586	0.160365	0.300422	0.545938	0.980452	1.67135	2.62527	3.74155	4.78665	5.57102	6.091	6.4173	6.61158	6.7329	6.81217	6.85904	6.87164	6.86027	6.85759
77	PR1	-0.082138	-0.046269	-0.014347	-0.000967	0.004022	0.004814	0.003577	0.000851	-0.00262	-0.00203	0.007628	0.033933	0.094616	0.220604	0.456627	0.867449	1.51804	2.43058	3.51109	4.55005	5.36908	5.92546	6.27267	6.48487	6.62128	6.70951	6.76688	6.80597	6.82795	6.83702
78	PR1	0.002884	-0.000628	-0.010375	-0.01225	0.001866	0.017934	0.0232	0.014124	-0.006365	-0.027341	-0.045267	-0.060934	-0.060977	-0.026173	0.074665	0.299882	0.730646	1.46937	2.58128	3.97058	5.35761	6.47648	7.22674	7.65848	7.89999	8.04153	8.11967	8.17516	8.2176	8.22238
79	PR1	-0.00421	0.001604	0.001322	-0.006144	-0.010168	0.000403	0.015988	0.014883	-0.00119	-0.020258	-0.041346	-0.062285	-0.077386	-0.08111	-0.067695	-0.013715	0.129257	0.424387	0.95947	1.84273	3.11885	4.66149	6.16836	7.35511	8.15035	8.62803	8.90019	9.06935	9.18096	9.23625
80	PR1	-0.092731	-0.081399	-0.048722	-0.009361	0.013221	0.04924	0.056092	0.008015	-0.031081	-0.04101	-0.033765	-0.004563	0.048367	0.144032	0.323138	0.636285	1.15531	1.96215	3.08911	4.43054	5.76122	6.88334	7.71056	8.25397	8.59065	8.79354	8.91733	9.00906	9.07936	9.11226
85	PR1	-0.046037	-0.020224	-0.0014	0.002652	-0.000176	-0.001917	-0.001776	-0.002503	-0.001059	0.013204	0.050638	0.122904	0.264831	0.534135	0.990267	1.73453	2.85456	4.23447	5.60107	6.73014	7.53378	8.05031	8.36466	8.55742	8.68805	8.7735	8.82903	8.8388	8.80057	8.77815
86	PR1	-0.044272	-0.023724	-0.005958	9.7e-05	0.000716	0.000456	0.001305	0.001121	-0.001053	0.002284	0.013581	0.032189	0.069436	0.144727	0.280604	0.529884	0.971257	1.63281	2.46124	3.31444	4.01121	4.47784	4.75621	4.91244	5.00496	5.06601	5.10858	5.12914	5.12949	5.13147
87	PR1	0.008536	0.017596	0.020356	0.010294	-0.00478	-0.017151	-0.024069	-0.021259	0.001645	0.060807	0.183298	0.418102	0.852326	1.58983	2.68373	4.0476	5.39855	6.45835	7.17419	7.6144	7.85923	8.00717	8.1077	8.16603	8.20505	8.22884	8.23793	8.22379	8.17659	8.13878
88	PR1	-0.039821	-0.015828	0.0024	0.003853	-0.00145	-0.00526	-0.007439	-0.007751	-0.000526	0.024493	0.080479	0.197482	0.433431	0.855794	1.54141	2.50842	3.59216	4.55092	5.25722	5.70837	5.9725	6.13562	6.24329	6.31275	6.36636	6.40517	6.42607	6.43558	6.43628	6.43637
89	PR1	-0.047476	-0.024806	-0.007461	-0.002852	0.000811	0.004663	0.004795	0.001585	-0.002318	-0.001555	0.003306	0.010941	0.029546	0.070156	0.148722	0.298219	0.577283	1.05773	1.81414	2.85793	4.0388	5.12307	5.94222	6.46831	6.78565	6.97398	7.08571	7.16024	7.20842	7.22996
90	PR1	-0.114899	-0.057447	-0.012883	0.000394	0.001876	0.001518	0.002498	0.001721	-0.001482	-0.002928	-0.002534	-0.001554	0.004948	0.025503	0.053754	0.100576	0.216664	0.446354	0.858159	1.5589	2.64145	4.09826	5.69377	7.09804	8.12395	8.75811	9.1147	9.32523	9.45161	9.5084
91	PR1	0.045015	0.034595	0.02068	0.01063	0.002963	-0.009986	-0.026091	-0.030794	-0.003737	0.08929	0.300789	0.702335	1.39005	2.42016	3.70759	4.99301	6.00374	6.66845	7.06722	7.29509	7.41646	7.48204	7.52082	7.53461	7.53371	7.51863	7.49016	7.47077	7.45872	7.43703
92	PR1	-0.020597	-0.019313	-0.012357	-0.000942	0.007702	0.009372	0.005214	-0.001556	-0.005364	0.002006	0.027752	0.086523	0.212458	0.456767	0.874162	1.49334	2.2685	3.05497	3.6899	4.1117	4.35983	4.50452	4.59638	4.65817	4.70351	4.73511	4.75783	4.76386	4.74795	4.73768

## Sheet: IMPORT_DATA-2
Well	Primer/Probe	Cycle 1	Cycle 2	Cycle 3	Cycle 4	Cycle 5	Cycle 6	Cycle 7	Cycle 8	Cycle 9	Cycle 10	Cycle 11	Cycle 12	Cycle 13	Cycle 14	Cycle 15	Cycle 16	Cycle 17	Cycle 18	Cycle 19	Cycle 20	Cycle 21	Cycle 22	Cycle 23	Cycle 24	Cycle 25	Cycle 26	Cycle 27	Cycle 28	Cycle 29	Cycle 30
1	PR1	-0.015953	-0.003024	0.002866	0.003946	0.006598	0.008511	0.010423	0.00771	-0.000368	-0.007984	-0.009865	-0.004529	0.002841	0.011229	0.02193	0.032075	0.043146	0.070128	0.11663	0.189774	0.326841	0.551606	0.931878	1.63131	2.75303	4.37671	6.48911	8.62779	10.1854	10.9345
2	PR1	-0.016265	-0.004588	0.004283	0.008649	0.009463	0.008198	0.00702	0.002723	-0.005558	-0.008902	-0.00393	0.005721	0.02438	0.058806	0.118614	0.222602	0.412092	0.744517	1.30651	2.26231	3.7189	5.49212	7.20972	8.60092	9.57456	10.1778	10.5505	10.8187	10.9909	11.0529
3	PR1	-0.000127	0.004514	0.003739	0.000301	-0.001385	-0.000758	-0.002935	-0.009037	-0.008551	0.00168	0.015135	0.036931	0.082982	0.165483	0.317521	0.608282	1.13093	1.99656	3.29392	4.96406	6.7125	8.15883	9.13787	9.77534	10.2121	10.5016	10.7173	10.9036	11.0459	11.1176
4	PR1	-0.008707	-0.002595	0.004055	0.009129	0.005796	-0.000165	-0.000987	-0.001226	-0.002866	-0.002871	0.008158	0.035884	0.080366	0.156726	0.295029	0.532875	0.930631	1.57873	2.58075	4.02087	5.88164	7.96595	9.9213	11.4336	12.4286	13.0013	13.3327	13.6004	13.8096	13.9072
5	PR1	-0.008041	0.000811	0.002322	0.000686	0.004294	0.005572	0.002771	-0.000612	-0.00353	-0.003068	-0.000275	0.006945	0.023719	0.055991	0.118442	0.230764	0.431757	0.764419	1.31497	2.24678	3.67952	5.57006	7.66812	9.63218	11.2107	12.3036	12.992	13.4649	13.7977	13.9571
6	PR1	-0.003011	0.003574	0.004263	-0.000222	-0.002983	-0.002214	-0.000562	-0.000715	-0.000306	0.001145	0.000671	0.002443	0.010795	0.018866	0.020117	0.019362	0.023903	0.022426	0.01124	0.017626	0.048724	0.111676	0.225014	0.394156	0.661144	1.13437	1.96678	3.22137	4.7141	5.8388
7	PR1	-0.015188	-0.004405	0.005824	0.010862	0.008743	0.00476	0.003095	-0.000132	-0.004619	-0.005629	0.001022	0.0175	0.042595	0.082256	0.151751	0.269224	0.477361	0.832807	1.43626	2.43376	3.86528	5.53814	7.13849	8.51457	9.62486	10.3799	10.8164	11.1054	11.3132	11.4134
8	PR1	-0.017132	-0.00239	0.005944	0.006838	0.008379	0.009057	0.00553	6.3e-05	-0.004435	-0.00656	-0.005666	-0.0024	0.006042	0.021385	0.048804	0.101886	0.198853	0.358683	0.637014	1.17359	2.14524	3.6763	5.75295	8.11848	10.2978	11.9226	12.9879	13.6898	14.1521	14.3824
9	PR1	0.021291	0.016009	0.00827	-0.002494	-0.012528	-0.019849	-0.026545	-0.028337	-0.019698	0.011162	0.093035	0.265041	0.582157	1.1559	2.15402	3.7328	5.94146	8.57001	11.0853	12.9761	14.1957	14.974	15.474	15.813	16.0407	16.1721	16.2744	16.37	16.4215	16.4315
11	PR1	-0.016039	-0.007653	-0.00102	0.003645	0.00847	0.013296	0.016596	0.01279	0.000593	-0.011683	-0.01838	-0.01785	-0.009331	0.00786	0.039303	0.098647	0.199985	0.372102	0.629971	0.997681	1.56761	2.41375	3.45672	4.48994	5.39124	6.11208	6.61452	6.95369	7.17675	7.2733
12	PR1	-0.010119	-0.004303	-0.000386	0.00325	0.005035	0.007302	0.010173	0.007411	-0.000383	-0.007733	-0.008323	0.000907	0.022249	0.0648	0.153348	0.323912	0.633434	1.15834	1.97709	3.14681	4.56993	5.92782	6.94316	7.61125	8.04078	8.29996	8.48022	8.65026	8.77889	8.83847
13	PR1	-0.013076	-0.004752	0.001886	0.004852	0.006594	0.007648	0.008473	0.007462	0.000179	-0.008404	-0.008267	-0.001324	0.006537	0.016158	0.033962	0.063621	0.097411	0.142979	0.221206	0.337292	0.515638	0.857966	1.46524	2.36177	3.57426	5.03571	6.49762	7.71088	8.54561	8.96313
14	PR1	-0.014257	-0.003691	0.003045	0.008062	0.008613	0.00834	0.006966	-0.00066	-0.006843	-0.006086	0.001886	0.021266	0.051227	0.094107	0.169833	0.309945	0.569348	1.01476	1.76493	3.01329	4.84834	7.048	9.16513	10.8757	12.1036	12.8952	13.3685	13.6907	13.9306	14.0444
15	PR1	-0.010846	-0.001109	0.00506	0.006869	0.00662	0.003257	-0.001166	-0.003283	-0.002846	-0.001972	0.00102	0.007501	0.017346	0.0328	0.05573	0.090436	0.154614	0.281785	0.507401	0.911341	1.64146	2.78779	4.31819	6.05146	7.62634	8.75822	9.46815	9.92262	10.2106	10.345
16	PR1	-0.011105	-0.00194	0.006351	0.007585	0.005848	0.004668	0.000888	-0.004377	-0.007321	-0.004138	0.011209	0.041782	0.095103	0.192432	0.372858	0.695339	1.25021	2.16644	3.54597	5.3201	7.21371	8.89945	10.1498	10.9818	11.5568	11.949	12.1968	12.3725	12.5166	12.5974
17	PR1	-0.010358	-0.002737	0.001385	0.006576	0.009862	0.005482	-5.9e-05	-0.000629	-0.002361	-0.004836	-0.002293	-0.001005	-0.002458	0.003244	0.019771	0.042477	0.081351	0.144617	0.251508	0.471064	0.892349	1.5917	2.68391	4.26194	6.12566	7.84694	9.11872	9.9088	10.3563	10.5626
37	PR1	0.115573	0.096197	0.066456	-0.024131	-0.096647	-0.125688	-0.163367	-0.175083	-0.056981	0.138732	0.220598	0.201971	0.17349	0.142909	0.115035	0.094961	0.079649	0.079141	0.10156	0.143219	0.233957	0.442045	0.848456	1.52861	2.60461	4.19148	6.14572	7.98914	9.23816	9.78148
38	PR1	0.2056	0.06988	-0.018543	-0.047014	-0.087414	-0.129672	-0.146369	-0.135646	-0.065513	0.098965	0.253838	0.304064	0.312696	0.345262	0.425465	0.596682	0.934434	1.52586	2.50388	3.99499	5.88617	7.73203	9.12646	10.0218	10.541	10.8135	10.9295	10.9769	11.0208	11.0481
39	PR1	0.141796	0.062835	-0.018931	-0.080985	-0.137464	-0.147484	-0.048527	0.07512	0.090784	0.04446	0.021431	0.028932	0.07433	0.204812	0.503806	1.07869	2.06846	3.58287	5.49542	7.39318	8.90441	9.90917	10.456	10.737	10.9332	11.0505	11.0959	11.1351	11.1416	11.098
40	PR1	0.116127	-0.088975	-0.190253	-0.076684	0.086987	0.130184	0.090321	0.045529	-0.000805	-0.042511	-0.078302	-0.112336	-0.144056	-0.165533	-0.164123	-0.120884	-0.011214	0.203115	0.598007	1.2668	2.28023	3.59348	4.95727	6.0997	6.89853	7.34048	7.53839	7.65338	7.7258	7.74369
41	PR1	-0.014888	-0.007879	0.000512	0.009961	0.014737	0.012458	0.005505	-0.00233	-0.005535	-0.005918	-0.00489	0.001737	0.014669	0.03642	0.077835	0.155581	0.295539	0.523945	0.903626	1.54512	2.51293	3.74308	5.05754	6.23809	7.12226	7.68871	8.03453	8.27554	8.43583	8.49879
42	PR1	-0.017252	-0.010951	-0.001239	0.007636	0.011662	0.014546	0.015814	0.010338	0.000375	-0.011036	-0.022782	-0.036061	-0.051346	-0.064151	-0.074225	-0.085525	-0.097578	-0.115399	-0.138403	-0.146527	-0.133221	-0.101105	-0.048562	0.044499	0.241809	0.628557	1.29865	2.29292	3.49263	4.41998
43	PR1	-0.0161	-0.007738	0.002734	0.011802	0.013995	0.009943	0.003998	-0.001667	-0.004666	-0.005911	-0.004841	-0.001105	0.005859	0.02517	0.068686	0.15563	0.319609	0.612257	1.11819	1.93022	3.05249	4.29375	5.40754	6.31007	6.982	7.39069	7.60223	7.73927	7.83099	7.86208
44	PR1	0.180614	-0.010377	-0.192555	-0.183719	-0.010638	0.105125	0.097494	0.056649	0.017626	-0.018174	-0.047807	-0.073167	-0.096634	-0.110151	-0.10475	-0.07181	0.008918	0.18221	0.538176	1.20056	2.29486	3.80469	5.46635	6.97744	8.1156	8.76958	9.10502	9.34551	9.47213	9.47475
45	PR1	0.220524	0.138474	0.040653	-0.052125	-0.15204	-0.25167	-0.299528	-0.156286	0.102205	0.208996	0.220524	0.320939	0.590374	1.14636	2.14003	3.66674	5.61734	7.64987	9.34075	10.4603	11.1371	11.5927	11.8569	11.9731	12.0699	12.1155	12.0786	12.0371	11.933	11.762
47	PR1	0.058147	0.033043	-0.01747	-0.07588	-0.08142	-0.016606	0.039286	0.045019	0.025011	0.001868	-0.013016	-0.01934	-0.020237	-0.010344	0.03132	0.111688	0.235763	0.429769	0.752968	1.31665	2.18923	3.34842	4.72173	6.16836	7.49001	8.50903	9.20811	9.70439	10.0182	10.1355
48	PR1	-0.011218	-0.007069	0.003475	0.007421	0.005837	0.006513	0.006832	0.004059	-0.001865	-0.00654	-0.002951	0.013539	0.049529	0.118336	0.247665	0.490844	0.928906	1.65026	2.75121	4.24561	5.93281	7.45688	8.52013	9.12139	9.46082	9.65055	9.75622	9.8714	9.96637	9.98264
49	PR1	0.055129	0.040566	0.013013	-0.016997	-0.034565	-0.046191	-0.056469	-0.058031	-0.037009	0.030924	0.108129	0.132637	0.125291	0.120877	0.119077	0.117912	0.123165	0.157658	0.230028	0.345665	0.544426	0.942559	1.65061	2.6822	4.07774	5.71165	7.24674	8.451	9.22529	9.58102
50	PR1	0.079384	0.069073	0.01077	-0.072826	-0.09965	-0.080513	-0.042542	0.012834	0.043598	0.042338	0.036931	0.036011	0.042638	0.067283	0.127351	0.252961	0.498165	0.923	1.64522	2.80422	4.33838	5.92347	7.21844	8.13029	8.71103	9.02993	9.20524	9.32916	9.40241	9.4161
51	PR1	0.058612	-0.010561	-0.048617	-0.046199	-0.028048	0.011187	0.042	0.037425	0.01558	-0.007643	-0.027316	-0.040685	-0.051352	-0.056934	-0.048424	-0.017294	0.054786	0.190542	0.435905	0.89926	1.68259	2.7266	3.83048	4.81316	5.54351	5.9977	6.28316	6.50665	6.69125	6.79652
52	PR1	0.001454	-0.005876	-0.009642	-0.00164	0.00809	0.01066	0.0078	0.002141	-0.004011	-0.005802	-0.002244	0.009049	0.043548	0.121827	0.274743	0.558008	1.05976	1.88392	3.07642	4.51669	5.94602	7.1321	7.96507	8.49496	8.85311	9.08577	9.22099	9.31836	9.38561	9.42708
53	PR1	0.001767	0.000982	-0.001155	-0.000792	-0.001325	-0.003142	-0.003996	0.000984	0.008849	0.004404	-0.004209	0.000387	0.010561	0.015861	0.021162	0.033323	0.059847	0.105157	0.193554	0.392362	0.779097	1.41743	2.39341	3.73812	5.25422	6.62023	7.62005	8.23607	8.56805	8.70179
73	PR1	-0.024522	-0.010203	0.004042	0.01372	0.016128	0.015078	0.013141	0.005352	-0.006649	-0.013685	-0.012385	-0.010643	-0.011294	-0.008576	-0.004484	-0.001056	0.007159	0.020385	0.044516	0.105267	0.221924	0.382693	0.626678	1.09938	1.89918	2.91879	3.99484	4.98904	5.68244	5.98174
74	PR1	-0.026109	-0.003988	0.011037	0.012875	0.012075	0.010563	0.007126	-1.8e-05	-0.00816	-0.010314	-0.001063	0.019807	0.054293	0.114439	0.226052	0.436248	0.828713	1.49618	2.5669	4.13068	5.99712	7.72962	8.98959	9.78829	10.2912	10.5834	10.7411	10.854	10.9413	10.9777
75	PR1	-0.010594	6.8e-05	0.005838	0.005009	0.006676	0.006014	-0.000859	-0.006068	-0.007673	-0.003512	0.017729	0.065751	0.15364	0.319381	0.626849	1.16615	2.04846	3.32524	4.84704	6.29293	7.41501	8.14816	8.5546	8.78572	8.95894	9.07639	9.14776	9.21596	9.26126	9.26328
76	PR1	0.021435	0.013975	0.000638	-0.013364	-0.020347	-0.018652	-0.011144	-0.002556	0.002503	0.00997	0.023333	0.045376	0.080955	0.134681	0.221004	0.359068	0.570714	0.888581	1.35336	2.01178	2.86237	3.77961	4.60043	5.23152	5.64564	5.87685	6.00478	6.10319	6.17527	6.19932
77	PR1	-0.005742	-0.000209	0.00079	0.001196	0.003931	0.003406	0.002796	0.001509	-0.002656	-0.003986	0.000485	0.010586	0.030677	0.070962	0.148882	0.285772	0.516432	0.910372	1.56433	2.56169	3.90577	5.41212	6.76919	7.80153	8.50417	8.92524	9.15836	9.31409	9.42774	9.47632
78	PR1	-0.00169	-0.003979	-0.005203	-0.001546	0.004155	0.008001	0.007345	0.003472	0.000886	-0.003403	-0.008411	-0.01111	-0.011426	-0.010039	-0.010922	-0.012411	-0.008943	-0.011529	-0.028834	-0.033085	-0.005401	0.065723	0.192167	0.370866	0.66327	1.21627	2.16835	3.53189	5.07418	6.18518
79	PR1	-0.030404	-0.015364	0.001425	0.015595	0.021406	0.021895	0.021963	0.009954	-0.006868	-0.017103	-0.021174	-0.014266	0.014177	0.072261	0.165307	0.318312	0.581523	1.03407	1.78252	2.92164	4.42566	6.03896	7.44105	8.52722	9.30793	9.77315	10.0174	10.1803	10.2903	10.331
80	PR1	0.102996	0.058625	-0.011556	-0.081519	-0.088568	-0.054289	-0.031647	-0.01515	0.011462	0.044653	-0.052064	-0.283965	-0.408851	-0.416443	-0.404676	-0.356477	-0.257651	-0.062033	0.31972	1.00844	2.10379	3.5675	5.14541	6.49726	7.44085	7.9965	8.29642	8.48617	8.61049	8.66052
81	PR1	0.152351	0.139028	0.042688	-0.113959	-0.173467	-0.141453	-0.103821	-0.06444	-0.012325	0.083367	0.272702	0.774182	1.72365	2.98739	4.69238	7.05587	9.85898	12.5467	14.6073	15.9095	16.6556	17.1043	17.4021	17.6073	17.7955	17.959	18.0673	18.1943	18.3242	18.3802
83	PR1	0.071472	0.072223	0.047766	-0.018499	-0.072916	-0.088241	-0.093001	-0.087497	-0.054524	0.045615	0.189901	0.277135	0.30875	0.34927	0.430617	0.578149	0.826504	1.20783	1.79828	2.74077	4.08852	5.70486	7.34776	8.81173	9.96191	10.751	11.2552	11.5834	11.7952	11.904
84	PR1	0.004042	0.005963	0.004852	-0.000573	-0.008001	-0.009728	-0.004444	-0.001549	-0.003276	0.000621	0.02239	0.061647	0.126326	0.251171	0.478938	0.888898	1.59923	2.71878	4.30371	6.23146	8.12616	9.56634	10.4168	10.8765	11.1526	11.3165	11.4459	11.5616	11.6237	11.6456
85	PR1	-0.014842	-0.00253	0.008593	0.011291	0.003094	-0.001499	0.002496	0.002116	0.000197	-0.001804	-0.002791	0.004444	0.013015	0.017658	0.022017	0.036137	0.063057	0.110634	0.198392	0.336293	0.553543	0.963026	1.6739	2.68884	4.01218	5.50799	6.84729	7.84134	8.48279	8.79321
86	PR1	-0.002999	-0.000137	0.000509	0.000778	0.00237	0.003772	0.002152	-0.002049	-0.00455	-0.002329	0.008076	0.025722	0.050609	0.097532	0.18922	0.359231	0.663979	1.17266	1.99651	3.24378	4.82443	6.38077	7.58032	8.37981	8.87804	9.16585	9.31987	9.40161	9.41995	9.38359
87	PR1	-0.027237	-0.009599	0.00811	0.016183	0.016782	0.014601	0.008837	0.000293	-0.006521	-0.010432	-0.011625	-0.010841	-0.003941	0.016672	0.053964	0.119918	0.24295	0.454997	0.823699	1.47248	2.49758	3.80931	5.13901	6.23249	6.98696	7.47501	7.83278	8.12495	8.3263	8.41863
88	PR1	-0.024598	-0.009387	0.00551	0.014628	0.01824	0.016208	0.008398	-0.002461	-0.00877	-0.009436	-0.003641	0.019584	0.071386	0.171834	0.365522	0.710426	1.29319	2.20628	3.45743	4.87572	6.1726	7.13739	7.7404	8.10892	8.35594	8.50745	8.59288	8.66406	8.72401	8.74391
89	PR1	-0.012672	-0.031536	-0.061579	-0.032403	0.060359	0.092679	0.062112	0.029711	-0.004699	-0.039284	-0.069589	-0.097972	-0.128015	-0.155263	-0.177969	-0.189233	-0.178749	-0.159443	-0.118213	0.01394	0.309163	0.823181	1.6526	2.94371	4.65249	6.44932	7.98097	9.05652	9.67124	9.93135

## Sheet: COMPARE_MODELS
Gene No.:	F^Cq (Model-1)	F^Cq (Model-2)	Rel. Rat.(Model-1)	Rel. Rat.(Model-2)	Nor. Rel. Rat.(Model-1)	Nor. Rel. Rat.(Model-2)	Model-1/Model-2
b1276	280062	888033	17.5455	5.5334	5.84851	5.5334	1.05695
b0729	14507	112907	338.723	43.5211	112.908	43.5211	2.59432
b3236	2332.65	45280.4	2106.55	108.52	702.185	108.52	6.47053
b0116	88688.6	33877.8	55.4056	145.046	18.4685	145.046	0.127328
b0720	30787.6	180612	159.605	27.2066	53.2017	27.2066	1.95547
b4016	199766	4.91385e+06	24.5981	1	8.19936	1	8.19936
b4015	3172.32	149125	1548.98	32.9513	516.325	32.9513	15.6693
b4014	10280.5	146484	477.975	33.5453	159.325	33.5453	4.74955
b1136	2073.83	5814.07	2369.46	845.165	789.818	845.165	0.934513
b0726	50474.2	201653	97.3535	24.3678	32.4512	24.3678	1.33173
b0727	51315	103654	95.7584	47.406	31.9195	47.406	0.673321
b1611	506111	182538	9.70903	26.9196	3.23634	26.9196	0.120222
b0118	36904.4	146617	133.151	33.5148	44.3836	33.5148	1.3243
b0721	107928	276834	45.5288	17.7502	15.1763	17.7502	0.854992
b0728	15152.4	59372.1	324.296	82.7635	108.099	82.7635	1.30611
b2976	91716.1	1.30586e+06	53.5767	3.76291	17.8589	3.76291	4.74603

## Sheet: LINCAL-1
1		2		3		4		5		6		7		8		13		14		15		16		17		18		19		20		37		38		39		40		41		42		43		44		49
Cycle No.:	Delta Rn	Cycle No.:	Delta Rn	Cycle No.:	Delta Rn	Cycle No.:	Delta Rn	Cycle No.:	Delta Rn	Cycle No.:	Delta Rn	Cycle No.:	Delta Rn	Cycle No.:	Delta Rn	Cycle No.:	Delta Rn	Cycle No.:	Delta Rn	Cycle No.:	Delta Rn	Cycle No.:	Delta Rn	Cycle No.:	Delta Rn	Cycle No.:	Delta Rn	Cycle No.:	Delta Rn	Cycle No.:	Delta Rn	Cycle No.:	Delta Rn	Cycle No.:	Delta Rn	Cycle No.:	Delta Rn	Cycle No.:	Delta Rn	Cycle No.:	Delta Rn	Cycle No.:	Delta Rn	Cycle No.:	Delta Rn	Cycle No.:	Delta Rn	Cycle No.:	Delta Rn
9	-2.42643	10	-3.80967	11	-3.11919	10	-2.37872	9	-4.00436	10	-2.47006	12	-3.14448	10	-2.0226	9	-2.59671	9	-3.2815	9	-2.54914	9	-3.30016	10	-3.32331	13	-2.42377	9	-2.17555	10	-1.62788	9	-2.49662	17	-1.57133	9	-2.89997	10	-2.21653	10	-3.22988	11	-2.14321	15	-1.5321	9	-2.92046	10	-1.95711
10	-1.01657	11	-2.62415	12	-2.08019	11	-1.61454	10	-1.94188	11	-1.83203	13	-1.95386	11	-1.48971	10	-1.75225	10	-2.17954	10	-1.04547	10	-1.39344	11	-2.03763	14	-1.77557	10	-0.807723	11	-1.10021	10	-1.17515	18	-0.847067	10	-2.25893	11	-1.64334	11	-1.68196	12	-1.61608	16	-0.953669	10	-1.93539	11	-1.29313
11	-0.508773	12	-2.91435	13	-1.67119	12	-1.12318	11	-1.42166	12	-1.47144	14	-1.44643	12	-1.15646	11	-1.25442	11	-1.6214	11	-0.56207	11	-0.862953	12	-1.59908	15	-1.4615	11	-0.322066	12	-0.719479	11	-0.683977	19	-0.451274	11	-1.65888	12	-1.24	12	-1.14768	13	-1.19555	17	-0.569101	11	-1.45505	12	-0.84867
12	-0.139946	13	-2.90205	14	-1.34255	13	-0.740459	12	-1.05938	13	-1.1555	15	-1.07935	13	-0.859643	12	-0.893806	12	-1.20825	12	-0.199457	12	-0.474119	13	-1.20897	16	-1.18977	12	0.0293123	13	-0.394353	12	-0.312408	20	-0.144883	12	-1.26845	13	-0.875176	13	-0.73662	14	-0.834379	18	-0.252622	12	-1.14509	13	-0.484607
13	0.163478	14	-2.34989	15	-1.06624	14	-0.41898	13	-0.753935	14	-0.855301	16	-0.733865	14	-0.580072	13	-0.573892	13	-0.858488	13	0.108402	13	-0.146584	14	-0.85594	17	-0.859879	13	0.314176	14	-0.101086	13	-0.00346688	21	0.106099	13	-0.946856	14	-0.548894	14	-0.394471	15	-0.508404	19	0.0275632	13	-0.866072	14	-0.174735
14	0.419022	15	-2.06834	16	-0.830102	15	-0.136179	14	-0.478471	15	-0.57134	17	-0.396858	15	-0.325002	14	-0.276429	14	-0.539412	14	0.370986	14	0.136923	15	-0.548797	18	-0.546723	14	0.545659	15	0.164568	14	0.247132	22	0.309686	14	-0.651611	15	-0.252042	15	-0.103956	16	-0.209669	20	0.267254	14	-0.589391	15	0.0984544
15	0.625843	16	-1.75311	17	-0.58502	16	0.130418	15	-0.221161	16	-0.283943	18	-0.0883418	16	-0.0757305	15	-0.0127691	15	-0.261454	15	0.590981	15	0.383637	16	-0.257379	19	-0.267539	15	0.724224	16	0.396577	15	0.444082	23	0.466871	15	-0.388877	16	0.0139166	16	0.141951	17	0.0616477	21	0.459073	15	-0.31914	16	0.339283
16	0.781203	17	-1.24377	18	-0.32876	17	0.374823	16	0.0291702	17	-0.00261362	19	0.1885	17	0.169655	16	0.224947	16	0.00464547	16	0.761166	16	0.584265	17	0.0198641	20	-0.00866802	16	0.849938	17	0.582656	16	0.589703	24	0.577786	16	-0.135948	17	0.245979	17	0.342929	18	0.302117	22	0.60139	16	-0.0628473	17	0.537742
17	0.887003	18	-0.815065	19	-0.0830189	18	0.577556	17	0.267205	18	0.247577	20	0.433121	18	0.391863	17	0.439958	17	0.266308	17	0.878835	17	0.729857	18	0.269609	21	0.224697	17	0.928979	18	0.717292	17	0.686286	25	0.650343	17	0.116678	18	0.438759	18	0.495988	19	0.500175	23	0.697214	17	0.174934	18	0.687163
18	0.9512	19	-0.472566	20	0.148865	19	0.731685	18	0.476199	19	0.457133	21	0.637594	19	0.579978	18	0.613781	18	0.49821	18	0.953379	18	0.825303	19	0.484731	22	0.42371	18	0.975117	19	0.806255	18	0.743306	26	0.695905	18	0.347911	19	0.585204	19	0.600978	20	0.64794	24	0.755774	18	0.385059	19	0.790315
19	0.986464	20	-0.173184	21	0.35914	20	0.838902	19	0.646585	20	0.61881	22	0.794267	20	0.728056	19	0.738028	19	0.688622	19	0.997763	19	0.882641	20	0.656167	23	0.578114	19	1.00183	20	0.860701	19	0.77468	27	0.724507	19	0.544007	20	0.686505	20	0.66592	21	0.746809	25	0.789661	19	0.558867	20	0.855341
20	1.0058	21	0.0909028	22	0.536668	21	0.906335	20	0.773791	21	0.72994	23	0.902477	21	0.834784	20	0.819892	20	0.83357	20	1.02341	20	0.915027	21	0.778337	24	0.684439	20	1.01727	21	0.891512	20	0.79193	28	0.743052	20	0.69805	21	0.750806	21	0.703441	22	0.806376	26	0.80925	20	0.692165	21	0.89307
21	1.01697	22	0.314649	23	0.673227	22	0.946186	21	0.859413	22	0.798873	24	0.96992	22	0.90679	21	0.87016	21	0.933355	21	1.03864	21	0.933228	22	0.857524	25	0.750746	21	1.02578	22	0.909033	21	0.801656	29	0.75586	21	0.805727	22	0.789179	22	0.725471	23	0.839366	27	0.821093	21	0.785388	22	0.914682
22	1.02381	23	0.493693	24	0.766862	23	0.969228	22	0.912868	23	0.837923	25	1.00919	23	0.952528	22	0.899679	22	0.99671	22	1.04858	22	0.944378	23	0.905427	26	0.789083	22	1.03085	23	0.920187	22	0.807489	30	0.764089	22	0.871954	23	0.812008	23	0.739192	24	0.85704	28	0.828841	22	0.846443	23	0.927622
23	1.02823	24	0.627144	25	0.824384	24	0.982413	23	0.944843	24	0.858905	26	1.03135	24	0.979744	23	0.91713	23	1.03525	23	1.05559	23	0.951819	24	0.932972	27	0.810371	23	1.03418	24	0.927421	23	0.810751			23	0.90926	24	0.826412	24	0.747722	25	0.867261	29	0.83421	23	0.884289	24	0.935834
24	1.03075	25	0.719089	26	0.856713	25	0.990561	24	0.963747	25	0.870877	27	1.04421	25	0.995855	24	0.927328	24	1.05876	24	1.06051	24	0.956653	25	0.949235	28	0.822602	24	1.03589	25	0.932416	24	0.812321			24	0.930196	25	0.836662	25	0.753643	26	0.873412	30	0.837289	24	0.906034	25	0.94172
25	1.03228	26	0.777454	27	0.87487	26	0.995877	25	0.975515	26	0.877985	28	1.05259	26	1.00559	25	0.933319	25	1.07431	25	1.06456	25	0.960031	26	0.959343	29	0.829602	25	1.03678	26	0.936006	25	0.813564			25	0.94275	26	0.844374	26	0.758025	27	0.877132			25	0.918897	26	0.945611
26	1.03245	27	0.811995	28	0.884589	27	0.999562	26	0.983047	27	0.882384	29	1.05805	27	1.01168	26	0.936896	26	1.0855	26	1.06796	26	0.962363	27	0.965937	30	0.8328	26	1.03707	27	0.938687	26	0.814237			26	0.950869	27	0.850324	27	0.760951	28	0.880082			26	0.926929	27	0.947794
27	1.03052	28	0.830768	29	0.88895	28	1.00164	27	0.987995	28	0.884765	30	1.06062	28	1.01554	27	0.938827	27	1.09442	27	1.07021	27	0.964194	28	0.970511			27	1.0369	28	0.94117	27	0.814507			27	0.956713	28	0.855179	28	0.762151	29	0.882261			27	0.931923	28	0.947822
28	1.02629	29	0.840413	30	0.891815	29	1.00213	28	0.990912	29	0.885581			29	1.01805	28	0.937773	28	1.10104	28	1.07153	28	0.96645	29	0.973345			28	1.03685	29	0.943021	28	0.81326			28	0.96021	29	0.859194	29	0.761929	30	0.882818			28	0.9356	29	0.946172
29	1.02114	30	0.845785			30	1.00253	29	0.991964	30	0.885989			30	1.01981	29	0.934139	29	1.10548	29	1.07245	29	0.968478	30	0.974684			29	1.0365	30	0.943602	29	0.810204			29	0.961658	30	0.861725	30	0.761815					29	0.938026	30	0.945495
30	1.01825							30	0.99218							30	0.932315	30	1.10893	30	1.07321	30	0.9691					30	1.03548			30	0.808626			30	0.96284									30	0.938733

1		2		3		4		5		6		7		8		13		14		15		16		17		18		19		20		37		38		39		40		41		42		43		44		49
Cycle No.:	Slope	Cycle No.:	Slope	Cycle No.:	Slope	Cycle No.:	Slope	Cycle No.:	Slope	Cycle No.:	Slope	Cycle No.:	Slope	Cycle No.:	Slope	Cycle No.:	Slope	Cycle No.:	Slope	Cycle No.:	Slope	Cycle No.:	Slope	Cycle No.:	Slope	Cycle No.:	Slope	Cycle No.:	Slope	Cycle No.:	Slope	Cycle No.:	Slope	Cycle No.:	Slope	Cycle No.:	Slope	Cycle No.:	Slope	Cycle No.:	Slope	Cycle No.:	Slope	Cycle No.:	Slope	Cycle No.:	Slope	Cycle No.:	Slope
9	0.736726	10	0.243266	11	0.57389	10	0.540614	9	0.935516	10	0.430427	12	0.67028	10	0.382211	9	0.560654	9	0.677787	9	0.753243	9	0.900861	10	0.678156	13	0.401609	9	0.710024	10	0.408131	9	0.70438	17	0.467514	9	0.549461	10	0.442739	10	0.801407	11	0.434702	15	0.422299	9	0.580645	10	0.486197
10	0.390898	11	0.0835104	12	0.337048	11	0.396939	10	0.39261	11	0.324614	13	0.402705	11	0.302573	10	0.389568	10	0.437629	10	0.382422	10	0.412939	11	0.393519	14	0.301881	10	0.371707	11	0.33225	10	0.388661	18	0.316589	10	0.432664	11	0.364817	11	0.427353	12	0.368419	16	0.326018	10	0.351793	11	0.371924
11	0.308681	12	0.30902	13	0.279958	12	0.328249	11	0.313501	12	0.30005	14	0.349421	12	0.277395	11	0.325388	11	0.359574	11	0.310703	11	0.332716	12	0.350389	15	0.307422	11	0.288804	12	0.294541	11	0.310227	19	0.253386	11	0.334341	12	0.329016	12	0.347334	13	0.328363	17	0.278925	11	0.2876	12	0.315125
12	0.255291	13	0.372837	14	0.250874	13	0.289543	12	0.279013	13	0.289863	15	0.331005	13	0.260681	12	0.294057	12	0.315947	12	0.26339	12	0.285678	13	0.316191	16	0.307984	12	0.231622	13	0.263844	12	0.252007	20	0.203885	12	0.293397	13	0.296413	13	0.292623	14	0.298681	18	0.237477	12	0.275452	13	0.274486
13	0.206	14	0.363357	15	0.245753	14	0.264801	13	0.260663	14	0.284546	16	0.307561	14	0.249845	13	0.266018	13	0.286736	13	0.217829	13	0.243926	14	0.291883	17	0.283282	13	0.178585	14	0.228324	13	0.197646	21	0.157225	13	0.269546	14	0.265058	14	0.245811	15	0.270288	19	0.19133	13	0.267992	14	0.237826
14	0.15593	15	0.426916	16	0.249751	15	0.238561	14	0.248736	15	0.273808	17	0.276678	15	0.239598	14	0.238688	14	0.268326	14	0.169373	14	0.197943	15	0.273246	18	0.257313	14	0.127567	15	0.184425	14	0.146308	22	0.113289	14	0.25578	15	0.230446	15	0.200081	16	0.237	20	0.14322	14	0.254927	15	0.196459
15	0.108187	16	0.427034	17	0.24474	16	0.200653	15	0.233012	16	0.247342	18	0.242243	16	0.218933	15	0.209466	15	0.254066	15	0.120486	15	0.147059	16	0.247607	19	0.230711	15	0.0831718	16	0.136367	15	0.0994258	23	0.0759661	15	0.246299	16	0.190664	16	0.153014	17	0.195693	21	0.0985929	15	0.235038	16	0.150252
16	0.0679981	17	0.355427	18	0.229559	17	0.154637	16	0.206124	17	0.207383	19	0.202178	17	0.186332	16	0.171307	16	0.228383	16	0.0784337	16	0.0990573	17	0.212403	20	0.195936	16	0.0501823	17	0.0923098	16	0.0611951	24	0.0485725	16	0.22711	17	0.146802	17	0.107396	18	0.148184	22	0.0623375	16	0.207527	17	0.105595
17	0.039166	18	0.301728	19	0.206933	18	0.109355	17	0.169014	18	0.160876	20	0.156474	18	0.147684	17	0.126405	17	0.18922	17	0.0478104	17	0.0612845	18	0.169762	21	0.153363	17	0.029158	18	0.0577106	17	0.0348304	25	0.0306727	17	0.194021	18	0.103744	18	0.0687299	19	0.101747	23	0.0369995	17	0.17255	18	0.0682745
18	0.0216645	19	0.262573	20	0.175062	19	0.0710935	18	0.127685	19	0.113635	21	0.110519	19	0.108716	18	0.0851001	18	0.145038	18	0.0281428	18	0.0356161	19	0.124055	22	0.108743	18	0.0167423	19	0.0339143	18	0.0192298	26	0.0198408	18	0.152749	19	0.0676228	19	0.0410998	20	0.0633844	24	0.0215544	18	0.133428	19	0.0410829
19	0.0123207	20	0.222438	21	0.135973	20	0.0430829	19	0.0884469	20	0.0726274	22	0.0712197	20	0.0745421	19	0.0535221	19	0.102405	19	0.0167688	19	0.0203411	20	0.0826968	23	0.0699214	19	0.00955637	20	0.0195978	19	0.0108155	27	0.0131553	19	0.109152	20	0.0414883	20	0.0241848	21	0.0363681	25	0.012938	19	0.095595	20	0.0238457
20	0.00741292	21	0.178777	22	0.0956785	21	0.0251276	20	0.056661	21	0.0425948	23	0.0425888	21	0.0480619	20	0.0321234	20	0.0668399	20	0.0106483	20	0.0121527	21	0.0511806	24	0.0416135	20	0.00557998	21	0.0118882	20	0.00622965			20	0.0699858	21	0.0249648	21	0.0146565	22	0.0200328	26	0.00826269	20	0.0637428	21	0.0141235
21	0.00457664	22	0.134677	23	0.0607979	22	0.014631	21	0.0344976	22	0.0236994	24	0.0245047	22	0.0294412	21	0.0188955	21	0.041476	21	0.00726033	21	0.00777157	22	0.0302675	25	0.0236858	21	0.00336581	22	0.00773851	21	0.0035258			21	0.0410712	22	0.0156853	22	0.00930453	23	0.0112361	27	0.00539574	21	0.0399786	22	0.00893258
22	0.00279221	23	0.0943227	24	0.0356353	23	0.00880956	22	0.0206847	23	0.0132154	25	0.0143077	23	0.0175298	22	0.0111119	22	0.0256317	22	0.00528528	22	0.00517924	23	0.017801	26	0.0133787	22	0.00195029	23	0.00524544	22	0.00197962			22	0.0233323	23	0.0107349	23	0.00624198	24	0.00664274			22	0.0239109	23	0.00598505
23	0.00141946	24	0.0612917	25	0.0198773	24	0.00567622	23	0.012638	24	0.00775441	26	0.00884858	24	0.0105535	23	0.00652889	23	0.016629	23	0.0041178	23	0.00350091	24	0.0109005	27	0.00742866	23	0.000956943	24	0.00373877	23	0.00117029			23	0.0137379	24	0.00794481	24	0.00440708	25	0.0042182			23	0.0140784	24	0.00397691
24	-5.26711e-05	25	0.0369578	26	0.010643	25	0.00369162	24	0.00802757	25	0.00460633	27	0.00546854	25	0.00651299	24	0.00380723	24	0.0118149	24	0.00325283	24	0.00249577	25	0.00704245			24	0.000330531	25	0.00289411	24	0.000723131			24	0.00876701	25	0.00614988	25	0.00284501	26	0.00294965			24	0.0085697	25	0.00204903
25	-0.00199103	26	0.0207649	27	0.00551951	26	0.00208405	25	0.00511373	26	0.00251709			26	0.00412282	25	0.0015293	25	0.00891121	25	0.00231672	25	0.00210908	26	0.00465812			25	2.11756e-06	26	0.00235259	25	-6.42349e-05			25	0.00582238	26	0.00493116	26	0.00129095	27	0.00192399			25	0.00551002	26	0.000171175
26	-0.00381857	27	0.0111014			27	0.000939126	26	0.00296695	27	0.00116298			27	0.00269107	26	-0.000932453	26	0.00665882	26	0.00147759	26	0.00206001	27	0.00290739			26	-0.000175462	27	0.00165973	26	-0.00133482			26	0.00358639	27	0.00382164	27	0.000236991					26	0.00369673	27	-0.000854747
27	-0.00419625							27	0.00136073							27	-0.00231705	27	0.00479903	27	0.000991203	27	0.00167446					27	-0.000459224			27	-0.00207003			27	0.00198277									27	0.0022858

1		2		3		4		5		6		7		8		13		14		15		16		17		18		19		20		37		38		39		40		41		42		43		44		49
Cycle No.:	Slope	Cycle No.:	Slope	Cycle No.:	Slope	Cycle No.:	Slope	Cycle No.:	Slope	Cycle No.:	Slope	Cycle No.:	Slope	Cycle No.:	Slope	Cycle No.:	Slope	Cycle No.:	Slope	Cycle No.:	Slope	Cycle No.:	Slope	Cycle No.:	Slope	Cycle No.:	Slope	Cycle No.:	Slope	Cycle No.:	Slope	Cycle No.:	Slope	Cycle No.:	Slope	Cycle No.:	Slope	Cycle No.:	Slope	Cycle No.:	Slope	Cycle No.:	Slope	Cycle No.:	Slope	Cycle No.:	Slope	Cycle No.:	Slope
9	0.736726	16	0.427034	11	0.57389	10	0.540614	9	0.935516	10	0.430427	12	0.67028	10	0.382211	9	0.560654	9	0.677787	9	0.753243	9	0.900861	10	0.678156	13	0.401609	9	0.710024	10	0.408131	9	0.70438	17	0.467514	9	0.549461	10	0.442739	10	0.801407	11	0.434702	15	0.422299	9	0.580645	10	0.486197
10	0.390898	15	0.426916	12	0.337048	11	0.396939	10	0.39261	11	0.324614	13	0.402705	11	0.302573	10	0.389568	10	0.437629	10	0.382422	10	0.412939	11	0.393519	16	0.307984	10	0.371707	11	0.33225	10	0.388661	18	0.316589	10	0.432664	11	0.364817	11	0.427353	12	0.368419	16	0.326018	10	0.351793	11	0.371924
11	0.308681	13	0.372837	13	0.279958	12	0.328249	11	0.313501	12	0.30005	14	0.349421	12	0.277395	11	0.325388	11	0.359574	11	0.310703	11	0.332716	12	0.350389	15	0.307422	11	0.288804	12	0.294541	11	0.310227	19	0.253386	11	0.334341	12	0.329016	12	0.347334	13	0.328363	17	0.278925	11	0.2876	12	0.315125
12	0.255291	14	0.363357	14	0.250874	13	0.289543	12	0.279013	13	0.289863	15	0.331005	13	0.260681	12	0.294057	12	0.315947	12	0.26339	12	0.285678	13	0.316191	14	0.301881	12	0.231622	13	0.263844	12	0.252007	20	0.203885	12	0.293397	13	0.296413	13	0.292623	14	0.298681	18	0.237477	12	0.275452	13	0.274486
13	0.206	17	0.355427	16	0.249751	14	0.264801	13	0.260663	14	0.284546	16	0.307561	14	0.249845	13	0.266018	13	0.286736	13	0.217829	13	0.243926	14	0.291883	17	0.283282	13	0.178585	14	0.228324	13	0.197646	21	0.157225	13	0.269546	14	0.265058	14	0.245811	15	0.270288	19	0.19133	13	0.267992	14	0.237826
14	0.15593	12	0.30902	15	0.245753	15	0.238561	14	0.248736	15	0.273808	17	0.276678	15	0.239598	14	0.238688	14	0.268326	14	0.169373	14	0.197943	15	0.273246	18	0.257313	14	0.127567	15	0.184425	14	0.146308	22	0.113289	14	0.25578	15	0.230446	15	0.200081	16	0.237	20	0.14322	14	0.254927	15	0.196459
15	0.108187	18	0.301728	17	0.24474	16	0.200653	15	0.233012	16	0.247342	18	0.242243	16	0.218933	15	0.209466	15	0.254066	15	0.120486	15	0.147059	16	0.247607	19	0.230711	15	0.0831718	16	0.136367	15	0.0994258	23	0.0759661	15	0.246299	16	0.190664	16	0.153014	17	0.195693	21	0.0985929	15	0.235038	16	0.150252
16	0.0679981	19	0.262573	18	0.229559	17	0.154637	16	0.206124	17	0.207383	19	0.202178	17	0.186332	16	0.171307	16	0.228383	16	0.0784337	16	0.0990573	17	0.212403	20	0.195936	16	0.0501823	17	0.0923098	16	0.0611951	24	0.0485725	16	0.22711	17	0.146802	17	0.107396	18	0.148184	22	0.0623375	16	0.207527	17	0.105595
17	0.039166	10	0.243266	19	0.206933	18	0.109355	17	0.169014	18	0.160876	20	0.156474	18	0.147684	17	0.126405	17	0.18922	17	0.0478104	17	0.0612845	18	0.169762	21	0.153363	17	0.029158	18	0.0577106	17	0.0348304	25	0.0306727	17	0.194021	18	0.103744	18	0.0687299	19	0.101747	23	0.0369995	17	0.17255	18	0.0682745
18	0.0216645	20	0.222438	20	0.175062	19	0.0710935	18	0.127685	19	0.113635	21	0.110519	19	0.108716	18	0.0851001	18	0.145038	18	0.0281428	18	0.0356161	19	0.124055	22	0.108743	18	0.0167423	19	0.0339143	18	0.0192298	26	0.0198408	18	0.152749	19	0.0676228	19	0.0410998	20	0.0633844	24	0.0215544	18	0.133428	19	0.0410829
19	0.0123207	21	0.178777	21	0.135973	20	0.0430829	19	0.0884469	20	0.0726274	22	0.0712197	20	0.0745421	19	0.0535221	19	0.102405	19	0.0167688	19	0.0203411	20	0.0826968	23	0.0699214	19	0.00955637	20	0.0195978	19	0.0108155	27	0.0131553	19	0.109152	20	0.0414883	20	0.0241848	21	0.0363681	25	0.012938	19	0.095595	20	0.0238457
20	0.00741292	22	0.134677	22	0.0956785	21	0.0251276	20	0.056661	21	0.0425948	23	0.0425888	21	0.0480619	20	0.0321234	20	0.0668399	20	0.0106483	20	0.0121527	21	0.0511806	24	0.0416135	20	0.00557998	21	0.0118882	20	0.00622965			20	0.0699858	21	0.0249648	21	0.0146565	22	0.0200328	26	0.00826269	20	0.0637428	21	0.0141235
21	0.00457664	23	0.0943227	23	0.0607979	22	0.014631	21	0.0344976	22	0.0236994	24	0.0245047	22	0.0294412	21	0.0188955	21	0.041476	21	0.00726033	21	0.00777157	22	0.0302675	25	0.0236858	21	0.00336581	22	0.00773851	21	0.0035258			21	0.0410712	22	0.0156853	22	0.00930453	23	0.0112361	27	0.00539574	21	0.0399786	22	0.00893258
22	0.00279221	11	0.0835104	24	0.0356353	23	0.00880956	22	0.0206847	23	0.0132154	25	0.0143077	23	0.0175298	22	0.0111119	22	0.0256317	22	0.00528528	22	0.00517924	23	0.017801	26	0.0133787	22	0.00195029	23	0.00524544	22	0.00197962			22	0.0233323	23	0.0107349	23	0.00624198	24	0.00664274			22	0.0239109	23	0.00598505
23	0.00141946	24	0.0612917	25	0.0198773	24	0.00567622	23	0.012638	24	0.00775441	26	0.00884858	24	0.0105535	23	0.00652889	23	0.016629	23	0.0041178	23	0.00350091	24	0.0109005	27	0.00742866	23	0.000956943	24	0.00373877	23	0.00117029			23	0.0137379	24	0.00794481	24	0.00440708	25	0.0042182			23	0.0140784	24	0.00397691
24	-5.26711e-05	25	0.0369578	26	0.010643	25	0.00369162	24	0.00802757	25	0.00460633	27	0.00546854	25	0.00651299	24	0.00380723	24	0.0118149	24	0.00325283	24	0.00249577	25	0.00704245			24	0.000330531	25	0.00289411	24	0.000723131			24	0.00876701	25	0.00614988	25	0.00284501	26	0.00294965			24	0.0085697	25	0.00204903
25	-0.00199103	26	0.0207649	27	0.00551951	26	0.00208405	25	0.00511373	26	0.00251709			26	0.00412282	25	0.0015293	25	0.00891121	25	0.00231672	25	0.00210908	26	0.00465812			25	2.11756e-06	26	0.00235259	25	-6.42349e-05			25	0.00582238	26	0.00493116	26	0.00129095	27	0.00192399			25	0.00551002	26	0.000171175
26	-0.00381857	27	0.0111014			27	0.000939126	26	0.00296695	27	0.00116298			27	0.00269107	26	-0.000932453	26	0.00665882	26	0.00147759	26	0.00206001	27	0.00290739			26	-0.000175462	27	0.00165973	26	-0.00133482			26	0.00358639	27	0.00382164	27	0.000236991					26	0.00369673	27	-0.000854747
27	-0.00419625							27	0.00136073							27	-0.00231705	27	0.00479903	27	0.000991203	27	0.00167446					27	-0.000459224			27	-0.00207003			27	0.00198277									27	0.0022858

1		2		3		4		5		6		7		8		13		14		15		16		17		18		19		20		37		38		39		40		41		42		43		44		49
Cycle No.:	Slope	Cycle No.:	Slope	Cycle No.:	Slope	Cycle No.:	Slope	Cycle No.:	Slope	Cycle No.:	Slope	Cycle No.:	Slope	Cycle No.:	Slope	Cycle No.:	Slope	Cycle No.:	Slope	Cycle No.:	Slope	Cycle No.:	Slope	Cycle No.:	Slope	Cycle No.:	Slope	Cycle No.:	Slope	Cycle No.:	Slope	Cycle No.:	Slope	Cycle No.:	Slope	Cycle No.:	Slope	Cycle No.:	Slope	Cycle No.:	Slope	Cycle No.:	Slope	Cycle No.:	Slope	Cycle No.:	Slope	Cycle No.:	Slope
12	0.255291	19	0.262573	13	0.279958	13	0.289543	12	0.279013	12	0.30005	17	0.276678	12	0.277395	12	0.294057	13	0.286736	12	0.26339	12	0.285678	14	0.291883	17	0.283282	11	0.288804	12	0.294541	12	0.252007	19	0.253386	12	0.293397	13	0.296413	13	0.292623	14	0.298681	17	0.278925	11	0.2876	13	0.274486
Cq	Amp Efficiency	Cq	Amp Efficiency	Cq	Amp Efficiency	Cq	Amp Efficiency	Cq	Amp Efficiency	Cq	Amp Efficiency	Cq	Amp Efficiency	Cq	Amp Efficiency	Cq	Amp Efficiency	Cq	Amp Efficiency	Cq	Amp Efficiency	Cq	Amp Efficiency	Cq	Amp Efficiency	Cq	Amp Efficiency	Cq	Amp Efficiency	Cq	Amp Efficiency	Cq	Amp Efficiency	Cq	Amp Efficiency	Cq	Amp Efficiency	Cq	Amp Efficiency	Cq	Amp Efficiency	Cq	Amp Efficiency	Cq	Amp Efficiency	Cq	Amp Efficiency	Cq	Amp Efficiency
12.4537	1.80008	20.7287	1.83052	18.8847	1.90528	15.5061	1.94779	15.7516	1.90114	16.8774	1.99549	18.3767	1.89094	16.1327	1.89407	14.9937	1.96815	15.9427	1.93524	12.6734	1.83396	13.5876	1.93053	16.9066	1.95832	19.9851	1.91991	12.0091	1.94448	14.3915	1.97034	13.1276	1.78652	20.678	1.7922	16.2742	1.96516	15.9019	1.97885	15.4339	1.96166	16.7478	1.98921	18.9723	1.90075	16.0254	1.9391	14.7018	1.88142
[truncated: 46 more columns]

## Sheet: Model-1
Gene No.	Well No.	Amp Efficiency(F)	Cq	F^Cq	Mean F	Mean Cq	Mean F^Cq
b1276
	18	1.91991	19.9851	458577	1.8985	19.5656	280062
	54	1.84584	19.4339	149003
	90	1.92974	19.2777	318979
b0729
	20	1.97034	14.3915	17333.6	1.91356	14.7657	14507
	56	1.85495	14.6107	8327.95
	92	1.91538	15.2947	20750.2
b3236
	19	1.94448	12.0091	2939.52	1.875	12.3364	2332.65
	55	1.93933	12.4784	3885.35
	91	1.74119	12.5217	1037.02
b0116
	3	1.90528	18.8847	193602	1.91584	17.5233	88688.6
	39	1.96516	16.2742	59539.6
	75	1.8771	17.4109	57763.8
b0720
	5	1.90114	15.7516	24826.6	1.92154	15.8237	30787.6
	41	1.96166	15.4339	32832.4
	77	1.90182	16.2856	35191.7
b4016
	7	1.89094	18.3767	121460	1.91118	18.8429	199766
	43	1.90075	18.9723	195813
	79	1.94184	19.1797	337160
b4015
	15	1.83396	12.6734	2177.9	1.8405	13.2159	3172.32
	51	1.82842	13.6432	3763.14
	87	1.85914	13.3311	3892.33
b4014
	16	1.93053	13.5876	7615.22	1.94489	13.8875	10280.5
	52	1.92141	13.7781	8086.1
	88	1.98272	14.2967	17777
b1136
	1	1.80008	12.4537	1511.23	1.80303	12.956	2073.83
	37	1.78652	13.1276	2033.56
	73	1.82249	13.2867	2906.54
b0726
	8	1.89407	16.1327	29862.6	1.94388	16.2922	50474.2
	44	1.9391	16.0254	40634.6
	80	1.99847	16.7187	106482
b0727
	14	1.93524	15.9427	37268.7	1.95478	16.1809	51315
	50	1.96334	15.6935	39637.9
	86	1.96577	16.9065	91755.1
b1611
	2	1.83052	20.7287	277206	1.89882	20.4832	506111
		0	0	0
	74	1.96713	20.2376	884084
b0118
	4	1.94779	15.5061	30879.9	1.94867	15.7627	36904.4
	40	1.97885	15.9019	51705.8
	76	1.91938	15.8802	31378.5
b0721
	6	1.99549	16.8774	115898	1.99235	16.8126	107928
	42	1.98921	16.7478	100523
		0	0	0
b0728
	13	1.96815	14.9937	25644.7	1.90628	14.9203	15152.4
	49	1.88142	14.7018	10850.5
	85	1.86928	15.0654	12384.8
b2976
	17	1.95832	16.9066	86049.6	1.93726	17.2794	91716.1
	53	1.92911	17.0534	73503
	89	1.92435	17.8783	120930

## Sheet: LINCAL-2
1		2		3		4		5		6		7		8		9		11		12		13		14		15		16		17		37		38		39		40		41		42		43		44		45
Cycle No.:	Delta Rn	Cycle No.:	Delta Rn	Cycle No.:	Delta Rn	Cycle No.:	Delta Rn	Cycle No.:	Delta Rn	Cycle No.:	Delta Rn	Cycle No.:	Delta Rn	Cycle No.:	Delta Rn	Cycle No.:	Delta Rn	Cycle No.:	Delta Rn	Cycle No.:	Delta Rn	Cycle No.:	Delta Rn	Cycle No.:	Delta Rn	Cycle No.:	Delta Rn	Cycle No.:	Delta Rn	Cycle No.:	Delta Rn	Cycle No.:	Delta Rn	Cycle No.:	Delta Rn	Cycle No.:	Delta Rn	Cycle No.:	Delta Rn	Cycle No.:	Delta Rn	Cycle No.:	Delta Rn	Cycle No.:	Delta Rn	Cycle No.:	Delta Rn	Cycle No.:	Delta Rn
13	-2.54653	12	-2.24253	10	-2.77469	11	-2.08842	12	-2.15833	10	-2.94119	11	-2.99055	13	-2.21882	10	-1.95226	14	-2.10458	12	-3.04239	13	-2.18462	11	-2.72446	11	-2.9914	11	-1.95043	14	-2.48892	10	-0.857823	10	-1.00452	8	-1.12424	18	-0.692258	12	-2.7602	24	-1.35165	13	-2.23218	17	-2.04973	9	-0.990528
14	-1.94966	13	-1.61297	11	-1.82002	12	-1.4451	13	-1.6249	11	-3.17328	12	-1.75696	14	-1.66989	11	-1.03135	15	-1.40557	13	-1.65269	14	-1.79161	12	-1.67231	12	-2.12488	12	-1.37901	15	-1.70397	11	-0.656398	11	-0.595443	9	-1.04199	19	-0.223294	13	-1.8336	25	-0.616528	14	-1.59912	18	-0.739428	10	-0.679862
15	-1.65896	14	-1.23058	12	-1.43261	13	-1.09493	14	-1.25188	12	-2.61208	13	-1.37064	15	-1.31154	12	-0.576687	16	-1.00592	14	-1.18842	15	-1.46901	13	-1.2905	13	-1.7608	13	-1.02181	16	-1.37185	12	-0.694711	12	-0.517035	10	-1.35203	20	0.10271	14	-1.43866	26	-0.201655	15	-1.16313	19	-0.269076	11	-0.656544
16	-1.49383	15	-0.925864	13	-1.08102	14	-0.804859	15	-0.926494	13	-1.96678	14	-1.08483	16	-0.991885	13	-0.23496	17	-0.699003	15	-0.814322	16	-1.1964	14	-1.02638	14	-1.48413	14	-0.715723	17	-1.08964	13	-0.760726	13	-0.504878	11	-1.66896	21	0.357978	15	-1.10883	27	0.113493	16	-0.807907	20	0.0793846	12	-0.493578
17	-1.36506	16	-0.652471	14	-0.781247	15	-0.530135	16	-0.636832	14	-1.72432	15	-0.818868	17	-0.701468	14	0.0629214	18	-0.429338	16	-0.489573	17	-1.01139	15	-0.769978	15	-1.25391	15	-0.428457	18	-0.839781	14	-0.84494	14	-0.461851	12	-1.53862	22	0.555516	16	-0.808043	28	0.36039	17	-0.495381	21	0.360757	13	-0.228873
18	-1.15411	17	-0.385006	15	-0.498228	16	-0.273375	17	-0.364761	15	-1.69644	16	-0.569886	18	-0.445289	15	0.333251	19	-0.200679	17	-0.198299	18	-0.844728	16	-0.508715	16	-1.04366	16	-0.157803	19	-0.599448	15	-0.93917	15	-0.371136	13	-1.12884	23	0.695243	17	-0.529385	29	0.543152	18	-0.213066	22	0.580319	14	0.0593222
19	-0.93319	18	-0.128125	16	-0.215895	17	-0.0312225	18	-0.116669	16	-1.71305	17	-0.321153	19	-0.195851	16	0.572034	20	-0.0010083	18	0.0638346	19	-0.655203	17	-0.244622	17	-0.810751	17	0.0969837	20	-0.32692	16	-1.02245	16	-0.224257	14	-0.688645	24	0.785308	18	-0.280714	30	0.64542	19	0.0485144	23	0.737698	15	0.33042
20	-0.721763	19	0.116111	17	0.0534342	18	0.198308	19	0.118917	17	-1.62155	18	-0.0794556	20	0.069516	17	0.773893	21	0.195238	19	0.296027	20	-0.471994	18	0.00636505	18	-0.550082	18	0.335747	21	-0.0494653	17	-1.09882	17	-0.0294514	15	-0.297737	25	0.838756	19	-0.0440113			20	0.285607	24	0.843696	16	0.564281
21	-0.485663	20	0.354551	18	0.300282	19	0.411746	20	0.351561	18	-1.64925	19	0.157232	21	0.331476	18	0.932981	22	0.382692	20	0.49787	21	-0.287655	19	0.246728	19	-0.294649	19	0.549735	22	0.20186	18	-1.1016	18	0.183515	16	0.0328987	26	0.865724	20	0.188962			21	0.484654	25	0.909321	17	0.749531
22	-0.258371	21	0.570415	19	0.517713	20	0.60432	21	0.565791	19	-1.94923	20	0.386277	22	0.565411	19	1.04475	23	0.538665	21	0.65991	22	-0.0665299	20	0.479041	20	-0.0403191	20	0.725919	23	0.428767	19	-0.993277	19	0.398614	17	0.315647	27	0.877279	21	0.400181			22	0.632837	26	0.942979	18	0.883654
23	-0.0306409	22	0.73974	20	0.695837	21	0.769498	22	0.74586	20	-1.75385	21	0.587181	23	0.759891	20	1.11314	24	0.652241	22	0.772895	23	0.165908	21	0.685593	21	0.215231	21	0.858159	24	0.629608	20	-0.843999	20	0.601515	18	0.554231	28	0.883853	22	0.573229			23	0.732999	27	0.959281	19	0.970382
24	0.212535	23	0.857919	21	0.826885	22	0.901238	23	0.884689	21	-1.31226	22	0.743364	24	0.909475	21	1.15216	25	0.731689	23	0.841557	24	0.373238	22	0.848066	22	0.445261	22	0.949363	25	0.787153	21	-0.630864	21	0.769832	19	0.740001	29	0.887944	23	0.703939			24	0.800034	28	0.970603	20	1.01955
25	0.439811	24	0.934545	22	0.911628	23	0.996569	24	0.983725	22	-0.95204	23	0.853606	25	1.01274	22	1.17534	26	0.786189	24	0.881456	25	0.553186	23	0.962139	23	0.635302	23	1.00646	26	0.8947	22	-0.354534	22	0.888293	20	0.868831	30	0.888948	24	0.795051			25	0.84398	29	0.976448	21	1.04677
26	0.641148	25	0.981119	23	0.960845	24	1.05818	25	1.04963	23	-0.64779	24	0.930163	26	1.07637	23	1.1896	27	0.820499	25	0.905298	26	0.702061	24	1.03646	24	0.78186	24	1.04067	27	0.959934	23	-0.0713707	23	0.960303	21	0.949605			25	0.852618			26	0.868685	30	0.976568	22	1.06418
27	0.812185	26	1.00765	24	0.990132	25	1.09442	26	1.09003	24	-0.404332	25	0.983395	27	1.11354	24	1.19901	28	0.842215	26	0.919076	27	0.812754	25	1.08291	25	0.882316	25	1.06284	28	0.996021	24	0.184296	24	1.00095	22	0.996037			26	0.885853			27	0.880941			23	1.07397
28	0.935899	27	1.02327	25	1.00912	26	1.11399	27	1.11368	25	-0.179704	26	1.01619	28	1.1364	25	1.20522	29	0.855928	27	0.928407	28	0.887104	26	1.11043	26	0.942416	26	1.07733	29	1.0152	25	0.415743	25	1.02288	23	1.01936			27	0.90496			28	0.8887			24	1.07821
29	1.00798	28	1.03418	26	1.02126	27	1.12492	28	1.1292	26	0.0547566	27	1.03408	29	1.15082	26	1.20877	30	0.861732	28	0.937029	29	0.931743	27	1.12608	27	0.976265	27	1.08625	30	1.02377	26	0.622367	26	1.03397	24	1.03088			28	0.917796			29	0.893816			25	1.0817
30	1.0388	29	1.04103	27	1.03009	28	1.13355	29	1.13981	27	0.293755	28	1.04553	30	1.15783	27	1.21151			29	0.94344	30	0.95246	28	1.13643	28	0.996626	28	1.09246			27	0.788573	27	1.0386	25	1.03875			29	0.926128			30	0.895537			26	1.08334
		30	1.04348	28	1.03757	29	1.14018	30	1.14479	28	0.508041	29	1.05359			28	1.21405			30	0.946377			29	1.14397	29	1.00905	29	1.09749			28	0.9025	28	1.04048	26	1.04338			30	0.929357							27	1.08202
				29	1.0432	30	1.14324			29	0.673399	30	1.05742			29	1.21541							30	1.1475	30	1.01473	30	1.10028			29	0.965585	29	1.04221	27	1.04516											28	1.08052
				30	1.04601					30	0.766323					30	1.21568															30	0.990405	30	1.04329	28	1.04669											29	1.07675
																																				29	1.04695											30	1.07048
																																				30	1.04524
1		2		3		4		5		6		7		8		9		11		12		13		14		15		16		17		37		38		39		40		41		42		43		44		45
Cycle No.:	Slope	Cycle No.:	Slope	Cycle No.:	Slope	Cycle No.:	Slope	Cycle No.:	Slope	Cycle No.:	Slope	Cycle No.:	Slope	Cycle No.:	Slope	Cycle No.:	Slope	Cycle No.:	Slope	Cycle No.:	Slope	Cycle No.:	Slope	Cycle No.:	Slope	Cycle No.:	Slope	Cycle No.:	Slope	Cycle No.:	Slope	Cycle No.:	Slope	Cycle No.:	Slope	Cycle No.:	Slope	Cycle No.:	Slope	Cycle No.:	Slope	Cycle No.:	Slope	Cycle No.:	Slope	Cycle No.:	Slope	Cycle No.:	Slope
13	0.344878	12	0.433238	10	0.546843	11	0.420084	12	0.406852	10	0.348445	11	0.610347	13	0.403915	10	0.560656	14	0.461638	12	0.714848	13	0.328727	11	0.547605	11	0.48859	11	0.406134	14	0.452997	10	0.0252981	10	0.157733	8	-0.194418	18	0.347671	12	0.534906	24	0.48103	13	0.470879	17	0.68577	9	0.151417
14	0.191893	13	0.31862	11	0.346791	12	0.303496	13	0.32896	11	0.499217	12	0.310009	14	0.322493	11	0.362455	15	0.323562	13	0.386345	14	0.261327	12	0.297113	12	0.288958	12	0.315775	15	0.287478	11	-0.0631641	11	0.0412934	9	-0.180682	19	0.25917	13	0.34065	25	0.32459	14	0.366643	18	0.364901	10	0.151593
15	0.164333	14	0.281011	12	0.310291	13	0.273938	14	0.295103	12	0.298938	13	0.266823	15	0.288918	12	0.302769	16	0.268537	14	0.329513	15	0.205784	13	0.260176	13	0.238164	13	0.287927	16	0.256705	12	-0.0817592	12	0.0480723	10	0.079992	20	0.197514	14	0.302861	26	0.248132	15	0.316272	19	0.282956	11	0.24123
16	0.189288	15	0.266068	13	0.287838	14	0.257767	15	0.270155	13	0.0789066	14	0.254002	16	0.264428	13	0.269131	17	0.232264	15	0.292574	16	0.179025	14	0.260653	14	0.223038	14	0.270877	17	0.252848	13	-0.0879417	13	0.0932577	11	0.335072	21	0.142172	15	0.276299	27	0.177854	16	0.285158	20	0.21945	12	0.276019
17	0.215081	16	0.256263	14	0.278637	15	0.242748	16	0.251534	14	0.0291705	15	0.246697	17	0.256239	14	0.23717	18	0.20734	16	0.261893	17	0.180772	15	0.259312	15	0.234439	15	0.25474	18	0.264347	14	-0.0844922	14	0.144408	12	0.416285	22	0.0939787	16	0.254077			17	0.260454	21	0.16062	13	0.265056
18	0.221676	17	0.246291	15	0.266486	16	0.228489	17	0.238455	15	0.0233068	16	0.242305	18	0.259566	15	0.200105	19	0.194636	17	0.23207	18	0.185443	16	0.251732	16	0.25077	16	0.236138	19	0.268138	15	-0.056365	15	0.185876	13	0.387611	23	0.0564893	17	0.239175			18	0.233025	22	0.1093	14	0.230449
19	0.226056	18	0.233406	16	0.244767	17	0.212006	18	0.228002	16	-0.0736252	17	0.235898	19	0.254575	16	0.157722	20	0.180647	18	0.199007	19	0.195036	17	0.241135	17	0.256673	17	0.21008	20	0.251839	16	0.00847534	16	0.208158	14	0.334351	24	0.0302879	18	0.227566			19	0.195202	23	0.0681469	15	0.184495
20	0.230066	19	0.208675	17	0.214464	18	0.190614	19	0.209506	17	-0.0696881	18	0.222895	20	0.230506	17	0.112951	21	0.152698	19	0.159264	20	0.213483	18	0.227	18	0.255027	18	0.174342	21	0.226413	17	0.0872782	17	0.2108	15	0.283865	25	0.0146844	19	0.206294			20	0.149036	24	0.0380413	16	0.135243
21	0.232233	20	0.167943	18	0.175793	19	0.163365	20	0.177945	18	0.120636	19	0.19593	21	0.192848	18	0.072592	22	0.116057	20	0.114405	21	0.221512	19	0.201056	19	0.247528	19	0.133112	22	0.195672	18	0.156148	18	0.196185	16	0.235989	26	0.0073232	20	0.171798			21	0.10463	25	0.0200148	17	0.0896772
22	0.233772	21	0.121057	19	0.131279	20	0.130849	21	0.139263	19	0.343317	20	0.155817	22	0.149158	19	0.0430785	23	0.0822022	21	0.0733301	22	0.206648	20	0.161177	20	0.225689	20	0.0932822	23	0.155535	19	0.212937	19	0.163736	17	0.184532	27	0.00390986	21	0.131532			22	0.0700463	26	0.0111729	18	0.0538516
23	0.224264	22	0.0800762	20	0.0879767	21	0.096139	22	0.101035	20	0.367838	21	0.113919	23	0.105271	20	0.0252558	24	0.0559273	22	0.0437107	23	0.178841	21	0.116666	21	0.188993	21	0.0604634	24	0.109853	20	0.259422	20	0.119482	18	0.131495			22	0.0929277			23	0.0451002	27	0.00577053	19	0.0308632
24	0.200029	23	0.0495778	21	0.0538959	22	0.0641169	23	0.0681942	21	0.302803	22	0.0796647	24	0.0675821	21	0.015484	25	0.0365889	23	0.0256397	24	0.146742	22	0.0778858	22	0.145773	22	0.0374634	25	0.0691837	21	0.272864	21	0.0765354	19	0.0848881			23	0.0603309			24	0.0267426			20	0.0180687
25	0.16593	24	0.0292718	22	0.032175	23	0.0388488	24	0.0430259	22	0.256047	23	0.0540986	25	0.0408123	22	0.00990711	26	0.0230933	24	0.0154631	25	0.111245	23	0.0491327	23	0.10218	23	0.0234782	26	0.0397599	22	0.256649	22	0.044441	20	0.0498033			24	0.0362962			25	0.0146418			21	0.010409
26	0.122421	25	0.0174791	23	0.0200216	24	0.0219764	25	0.0262355	23	0.233227	24	0.0344561	26	0.0246197	23	0.0063706	27	0.0137412	25	0.0104524	26	0.0763396	24	0.0296393	24	0.0643315	24	0.0151218	27	0.0210691	23	0.231266	23	0.0242929	21	0.0267161			25	0.0214643			26	0.00831536			22	0.00567948
27	0.0751923	26	0.0111042	24	0.0132001	25	0.0128319	26	0.016484	24	0.232872	25	0.0204313	27	0.0147305	24	0.00410206			26	0.00817133	27	0.0463755	25	0.0176189	25	0.037678	25	0.00977785			24	0.201946	24	0.0124047	22	0.0139654			26	0.0133659			27	0.00489051			23	0.00316087
		27	0.0067467	25	0.00941941	26	0.00872155	27	0.0103952	25	0.230223	26	0.0123638			25	0.00292139			27	0.00603206			26	0.0110969	26	0.0220269	26	0.00666806			25	0.162648	25	0.0057425	23	0.00799123			27	0.0081521							24	0.00130658
				26	0.00733216	27	0.0061595			26	0.207021	27	0.00780486			26	0.00224792							27	0.00718115	27	0.0127824	27	0.00471311			26	0.114358	26	0.00266185	24	0.00474651											25	-0.000487041
				27	0.00534037					27	0.158306					27	0.00138736															27	0.0668582	27	0.00157933	25	0.0025613											26	-0.00212689
																																				26	0.00122329											27	-0.00383807
																																				27	5.05362e-05
1		2		3		4		5		6		7		8		9		11		12		13		14		15		16		17		37		38		39		40		41		42		43		44		45
Cycle No.:	Slope	Cycle No.:	Slope	Cycle No.:	Slope	Cycle No.:	Slope	Cycle No.:	Slope	Cycle No.:	Slope	Cycle No.:	Slope	Cycle No.:	Slope	Cycle No.:	Slope	Cycle No.:	Slope	Cycle No.:	Slope	Cycle No.:	Slope	Cycle No.:	Slope	Cycle No.:	Slope	Cycle No.:	Slope	Cycle No.:	Slope	Cycle No.:	Slope	Cycle No.:	Slope	Cycle No.:	Slope	Cycle No.:	Slope	Cycle No.:	Slope	Cycle No.:	Slope	Cycle No.:	Slope	Cycle No.:	Slope	Cycle No.:	Slope
13	0.344878	12	0.433238	10	0.546843	11	0.420084	12	0.406852	11	0.499217	11	0.610347	13	0.403915	10	0.560656	14	0.461638	12	0.714848	13	0.328727	11	0.547605	11	0.48859	11	0.406134	14	0.452997	21	0.272864	17	0.2108	12	0.416285	18	0.347671	12	0.534906	24	0.48103	13	0.470879	17	0.68577	12	0.276019
22	0.233772	13	0.31862	11	0.346791	12	0.303496	13	0.32896	20	0.367838	12	0.310009	14	0.322493	11	0.362455	15	0.323562	13	0.386345	14	0.261327	12	0.297113	12	0.288958	12	0.315775	15	0.287478	20	0.259422	16	0.208158	13	0.387611	19	0.25917	13	0.34065	25	0.32459	14	0.366643	18	0.364901	13	0.265056
21	0.232233	14	0.281011	12	0.310291	13	0.273938	14	0.295103	10	0.348445	13	0.266823	15	0.288918	12	0.302769	16	0.268537	14	0.329513	21	0.221512	14	0.260653	17	0.256673	13	0.287927	19	0.268138	22	0.256649	18	0.196185	11	0.335072	20	0.197514	14	0.302861	26	0.248132	15	0.316272	19	0.282956	11	0.24123
20	0.230066	15	0.266068	13	0.287838	14	0.257767	15	0.270155	19	0.343317	14	0.254002	16	0.264428	13	0.269131	17	0.232264	15	0.292574	20	0.213483	13	0.260176	18	0.255027	14	0.270877	18	0.264347	23	0.231266	15	0.185876	14	0.334351	21	0.142172	15	0.276299	27	0.177854	16	0.285158	20	0.21945	14	0.230449
19	0.226056	16	0.256263	14	0.278637	15	0.242748	16	0.251534	21	0.302803	15	0.246697	18	0.259566	14	0.23717	18	0.20734	16	0.261893	22	0.206648	15	0.259312	16	0.25077	15	0.25474	16	0.256705	19	0.212937	19	0.163736	15	0.283865	22	0.0939787	16	0.254077			17	0.260454	21	0.16062	15	0.184495
23	0.224264	17	0.246291	15	0.266486	16	0.228489	17	0.238455	12	0.298938	16	0.242305	17	0.256239	15	0.200105	19	0.194636	17	0.23207	15	0.205784	16	0.251732	19	0.247528	16	0.236138	17	0.252848	24	0.201946	10	0.157733	16	0.235989	23	0.0564893	17	0.239175			18	0.233025	22	0.1093	10	0.151593
18	0.221676	18	0.233406	16	0.244767	17	0.212006	18	0.228002	22	0.256047	17	0.235898	19	0.254575	16	0.157722	20	0.180647	18	0.199007	19	0.195036	17	0.241135	13	0.238164	17	0.21008	20	0.251839	25	0.162648	14	0.144408	17	0.184532	24	0.0302879	18	0.227566			19	0.195202	23	0.0681469	9	0.151417
17	0.215081	19	0.208675	17	0.214464	18	0.190614	19	0.209506	23	0.233227	18	0.222895	20	0.230506	17	0.112951	21	0.152698	19	0.159264	18	0.185443	18	0.227	15	0.234439	18	0.174342	21	0.226413	18	0.156148	20	0.119482	18	0.131495	25	0.0146844	19	0.206294			20	0.149036	24	0.0380413	16	0.135243
24	0.200029	20	0.167943	18	0.175793	19	0.163365	20	0.177945	24	0.232872	19	0.19593	21	0.192848	18	0.072592	22	0.116057	20	0.114405	17	0.180772	19	0.201056	20	0.225689	19	0.133112	22	0.195672	26	0.114358	13	0.0932577	19	0.0848881	26	0.0073232	20	0.171798			21	0.10463	25	0.0200148	17	0.0896772
14	0.191893	21	0.121057	19	0.131279	20	0.130849	21	0.139263	25	0.230223	20	0.155817	22	0.149158	19	0.0430785	23	0.0822022	21	0.0733301	16	0.179025	20	0.161177	14	0.223038	20	0.0932822	23	0.155535	17	0.0872782	21	0.0765354	10	0.079992	27	0.00390986	21	0.131532			22	0.0700463	26	0.0111729	18	0.0538516
16	0.189288	22	0.0800762	20	0.0879767	21	0.096139	22	0.101035	26	0.207021	21	0.113919	23	0.105271	20	0.0252558	24	0.0559273	22	0.0437107	23	0.178841	21	0.116666	21	0.188993	21	0.0604634	24	0.109853	27	0.0668582	12	0.0480723	20	0.0498033			22	0.0929277			23	0.0451002	27	0.00577053	19	0.0308632
25	0.16593	23	0.0495778	21	0.0538959	22	0.0641169	23	0.0681942	27	0.158306	22	0.0796647	24	0.0675821	21	0.015484	25	0.0365889	23	0.0256397	24	0.146742	22	0.0778858	22	0.145773	22	0.0374634	25	0.0691837	10	0.0252981	22	0.044441	21	0.0267161			23	0.0603309			24	0.0267426			20	0.0180687
15	0.164333	24	0.0292718	22	0.032175	23	0.0388488	24	0.0430259	18	0.120636	23	0.0540986	25	0.0408123	22	0.00990711	26	0.0230933	24	0.0154631	25	0.111245	23	0.0491327	23	0.10218	23	0.0234782	26	0.0397599	16	0.00847534	11	0.0412934	22	0.0139654			24	0.0362962			25	0.0146418			21	0.010409
26	0.122421	25	0.0174791	23	0.0200216	24	0.0219764	25	0.0262355	13	0.0789066	24	0.0344561	26	0.0246197	23	0.0063706	27	0.0137412	25	0.0104524	26	0.0763396	24	0.0296393	24	0.0643315	24	0.0151218	27	0.0210691	15	-0.056365	23	0.0242929	23	0.00799123			25	0.0214643			26	0.00831536			22	0.00567948
27	0.0751923	26	0.0111042	24	0.0132001	25	0.0128319	26	0.016484	14	0.0291705	25	0.0204313	27	0.0147305	24	0.00410206			26	0.00817133	27	0.0463755	25	0.0176189	25	0.037678	25	0.00977785			11	-0.0631641	24	0.0124047	24	0.00474651			26	0.0133659			27	0.00489051			23	0.00316087
		27	0.0067467	25	0.00941941	26	0.00872155	27	0.0103952	15	0.0233068	26	0.0123638			25	0.00292139			27	0.00603206			26	0.0110969	26	0.0220269	26	0.00666806			12	-0.0817592	25	0.0057425	25	0.0025613			27	0.0081521							24	0.00130658
				26	0.00733216	27	0.0061595			17	-0.0696881	27	0.00780486			26	0.00224792							27	0.00718115	27	0.0127824	27	0.00471311			14	-0.0844922	26	0.00266185	26	0.00122329											25	-0.000487041
				27	0.00534037					16	-0.0736252					27	0.00138736															13	-0.0879417	27	0.00157933	27	5.05362e-05											26	-0.00212689
																																				9	-0.180682											27	-0.00383807
																																				8	-0.194418
1		2		3		4		5		6		7		8		9		11		12		13		14		15		16		17		37		38		39		40		41		42		43		44		45
Cycle No.:	Slope	Cycle No.:	Slope	Cycle No.:	Slope	Cycle No.:	Slope	Cycle No.:	Slope	Cycle No.:	Slope	Cycle No.:	Slope	Cycle No.:	Slope	Cycle No.:	Slope	Cycle No.:	Slope	Cycle No.:	Slope	Cycle No.:	Slope	Cycle No.:	Slope	Cycle No.:	Slope	Cycle No.:	Slope	Cycle No.:	Slope	Cycle No.:	Slope	Cycle No.:	Slope	Cycle No.:	Slope	Cycle No.:	Slope	Cycle No.:	Slope	Cycle No.:	Slope	Cycle No.:	Slope	Cycle No.:	Slope	Cycle No.:	Slope
22	0.233772	14	0.281011	13	0.287838	13	0.273938	14	0.295103	22	0.256047	13	0.266823	15	0.288918	13	0.269131	16	0.268537	15	0.292574	14	0.261327	12	0.297113	12	0.288958	13	0.287927	15	0.287478	21	0.272864	17	0.2108	15	0.283865	19	0.25917	15	0.276299	26	0.248132	16	0.285158	19	0.282956	12	0.276019
Cq	Amp Efficiency	Cq	Amp Efficiency	Cq	Amp Efficiency	Cq	Amp Efficiency	Cq	Amp Efficiency	Cq	Amp Efficiency	Cq	Amp Efficiency	Cq	Amp Efficiency	Cq	Amp Efficiency	Cq	Amp Efficiency	Cq	Amp Efficiency	Cq	Amp Efficiency	Cq	Amp Efficiency	Cq	Amp Efficiency	Cq	Amp Efficiency	Cq	Amp Efficiency	Cq	Amp Efficiency	Cq	Amp Efficiency	Cq	Amp Efficiency	Cq	Amp Efficiency	Cq	Amp Efficiency	Cq	Amp Efficiency	Cq	Amp Efficiency	Cq	Amp Efficiency	Cq	Amp Efficiency
23.1114	1.71306	18.3415	1.9099	16.7377	1.94016	16.9671	1.87905	18.194	1.97289	25.6323	1.80321	18.1019	1.84851	19.4854	1.94499	13.8189	1.85837	19.6738	1.85583	17.7291	1.96144	20.7314	1.82527	17.5045	1.98204	19.2307	1.94517	16.5177	1.94056	20.8527	1.93855	23.2994	1.87441	17.1312	1.6248	15.9671	1.92249	19.7351	1.81623	18.9674	1.88929	26.6785	1.77065	18.7869	1.92823	19.8361	1.91847	13.8013	1.88807
[truncated: 46 more columns]

## Sheet: Model-2
Gene No.	Well No.	Amp Efficiency(F)	Cq	F^Cq	Mean F	Mean Cq	Mean F^Cq
b1276
	1	1.71306	23.1114	252823	1.79695	23.3696	888033
	37	1.87441	23.2994	2.27805e+06
	73	1.80339	23.6981	1.17177e+06
b0729
	2	1.9099	18.3415	142610	1.92205	17.806	112907
		0	0	0
	74	1.9342	17.2706	88724.6
b3236
	3	1.94016	16.7377	65728	1.94255	16.1455	45280.4
	39	1.92249	15.9671	34081
	75	1.96499	15.7316	41214
b0116
	4	1.87905	16.9671	44455.9	1.83595	17.1679	33877.8
		0	0	0
	76	1.79284	17.3687	25333.4
b0720
	5	1.97289	18.194	233928	1.93274	18.3691	180612
	41	1.88929	18.9674	174051
	77	1.93604	17.9459	140910
b4016
	6	1.80321	25.6323	3.65649e+06	1.82338	25.6498	4.91385e+06
		0	0	0
	78	1.84354	25.6673	6.58543e+06
b4015
	7	1.84851	18.1019	67606.7	1.92424	18.2001	149125
	43	1.92823	18.7869	227626
	79	1.99597	17.7117	207133
b4014
	8	1.94499	19.4854	426285	1.83198	19.6477	146484
		0	0	0
	80	1.71897	19.81	45776.1
b1136
	9	1.85837	13.8189	5237.09	1.87322	13.8101	5814.07
	45	1.88807	13.8013	6448.1
		0	0	0
b0726
	11	1.85583	19.6738	191929	1.8691	19.5286	201653
	47	1.88238	19.3834	211226
		0	0	0
b0727
	12	1.96144	17.7291	153839	1.97654	16.95	103654
	48	1.98685	17.0714	123048
	84	1.98133	16.0495	58346.9
b1611
		0	0	0	1.73481	21.9909	182538
	49	1.70647	22.1161	135872
	85	1.76314	21.8657	242801
b0118
	14	1.98204	17.5045	158789	1.95929	17.6864	146617
	50	1.95274	18.0518	176470
	86	1.94308	17.503	112063
b0721
	15	1.94517	19.2307	360469	1.8962	19.5845	276834
	51	1.84535	20.2605	245972
	87	1.89808	19.2622	229592
b0728
	16	1.94056	16.5177	57002.4	1.93279	16.6801	59372.1
	52	1.89975	16.9612	53339
	88	1.95806	16.5612	68078.2
b2976
	17	1.93855	20.8527	987865	1.94783	21.122	1.30586e+06
	53	1.95711	21.3913	1.72983e+06
		0	0	0
